# Supplementary material for: Disease networks identify specific conditions and pleiotropy influencing multimorbidity in the general population
Source: Sci Rep. 2018 Oct 29;8:15970. doi: 10.1038/s41598-018-34361-3 (PMC6206057; doi:10.1038/s41598-018-34361-3)
Supplement: Supplementary file 2 — Table S1 [file 41598_2018_34361_MOESM2_ESM.xlsx]

## Sheet: Prevalences women
Table S1. Disease prevalences by age group in women.
Disease (ICD-10)	Years
	y19	y25	y30	y35	y40	y45	y50	y55	y60	y65	y70	y75	y80	y85	y90	Mean	Median	Min	Max
DG1 A00-A09: Intestinal infectious diseases	0.08	0.08	0.07	0.05	0.04	0.03	0.03	0.03	0.02	0.02	0.02	0.02	0.02	0.02	0.02	0.0366667	0.03	0.02	0.08
DG2 A15-A19: Tuberculosis	0	0	0	0	0	0	0	0	0	0	0	0.01	0.01	0.01	0	0.002	0	0	0.01
DG3 A20-A28: Certain zoonotic bacterial diseases	0	0	0	0	0	0	0	0	0	0	0	0	0	0	0	0	0	0	0
DG4 A30-A49: Other bacterial diseases	0	0	0	0	0	0	0	0	0	0	0	0	0	0	0	0	0	0	0
DG5 A50-A64: Infections with a predominantly sexual mode of transmission	0.02	0.02	0.01	0.01	0.01	0.01	0	0	0	0	0	0	0	0	0	0.00533333	0	0	0.02
DG6 A65-A69: Other spirochetal diseases	0	0	0	0	0	0	0	0	0	0	0	0	0	0	0	0	0	0	0
DG7 A70-A74: Other diseases caused by chlamydiae	0	0	0	0	0	0	0	0	0	0	0	0	0	0	0	0	0	0	0
DG8 A75-A79: Rickettsioses	0	0	0	0	0	0	0	0	0	0	0	0	0	0	0	0	0	0	0
DG9 A80-A89: Viral infections of the central nervous system	0	0	0	0	0	0	0	0	0	0	0	0	0	0	0	0	0	0	0
DG10 A90-A99: Arthropod-borne viral fevers and viral hemorrhagic fevers	0	0	0	0	0	0	0	0	0	0	0	0	0	0	0	0	0	0	0
DG11 B00-B09: Viral infections characterized by skin and mucous membrane lesions	0.07	0.06	0.05	0.05	0.05	0.04	0.04	0.04	0.04	0.04	0.04	0.04	0.03	0.03	0.02	0.0426667	0.04	0.02	0.07
DG12 B15-B19: Viral hepatitis	0	0.01	0.01	0.01	0.02	0.02	0.02	0.02	0.02	0.02	0.03	0.03	0.02	0.02	0.01	0.0173333	0.02	0	0.03
DG13 B20-B24: Human immunodeficiency virus [HIV] disease	0	0	0	0	0	0	0	0	0	0	0	0	0	0	0	0	0	0	0
DG14 B25-B34: Other viral diseases	0.03	0.03	0.02	0.02	0.02	0.02	0.01	0.01	0.01	0.01	0.01	0.01	0	0	0	0.0133333	0.01	0	0.03
DG15 B35-B49: Mycoses	0.08	0.07	0.07	0.06	0.06	0.06	0.06	0.05	0.06	0.06	0.06	0.06	0.05	0.04	0.04	0.0586667	0.06	0.04	0.08
DG16 B50-B64: Protozoal diseases	0	0	0	0	0	0	0	0	0	0	0	0	0	0	0	0	0	0	0
DG17 B65-B83: Helminthiases	0	0	0	0	0	0	0	0	0	0	0	0	0	0	0	0	0	0	0
DG18 B85-B89: Pediculosis, acariasis and other infestations	0	0	0	0	0	0	0	0	0	0	0	0	0	0	0	0	0	0	0
DG19 B90-B94: Sequelae of infectious and parasitic diseases	0	0	0	0	0	0	0	0	0	0	0	0.01	0.01	0	0	0.00133333	0	0	0.01
DG20 B95-B97: Bacterial, viral and other infectious agents	0.01	0.01	0.01	0.01	0.01	0.01	0.01	0.01	0.01	0	0	0	0	0	0	0.006	0.01	0	0.01
DG21 B99: Other infectious diseases	0	0	0	0	0	0	0	0	0	0	0	0	0	0	0	0	0	0	0
DG22 C00-C14: Lip, oral cavity and pharynx	0	0	0	0	0	0	0	0	0	0	0	0	0	0	0	0	0	0	0
DG23 C15-C26: Digestive organs	0	0	0	0	0	0	0	0.01	0.01	0.01	0.02	0.02	0.03	0.03	0.02	0.01	0.01	0	0.03
DG24 C30-C39: Respiratory and intrathoracic organs	0	0	0	0	0	0	0	0	0	0	0	0	0	0	0	0	0	0	0
DG25 C40-C41: Bone and articular cartilage	0	0	0	0	0	0	0	0	0	0	0	0	0	0	0	0	0	0	0
DG26 C43-C44: Skin	0	0	0	0	0	0	0.01	0.01	0.01	0.01	0.02	0.02	0.03	0.03	0.04	0.012	0.01	0	0.04
DG27 C45-C49: Mesothelial and soft tissue	0	0	0	0	0	0	0	0	0	0	0	0	0	0	0	0	0	0	0
DG28 C50: Breast	0	0	0	0	0.01	0.02	0.02	0.03	0.03	0.04	0.04	0.04	0.04	0.04	0.03	0.0226667	0.03	0	0.04
DG29 C51-C58: Female genital organs	0	0	0	0	0	0.01	0.01	0.01	0.01	0.01	0.01	0.01	0.01	0.01	0.01	0.00666667	0.01	0	0.01
DG30 C60-C63: Male genital organs	#N/A	#N/A	#N/A	#N/A	#N/A	#N/A	#N/A	#N/A	#N/A	#N/A	#N/A	#N/A	#N/A	#N/A	#N/A	#N/A	#N/A	#N/A	#N/A
DG31 C64-C68: Urinary tract	0	0	0	0	0	0	0	0	0	0	0	0.01	0.01	0.01	0.01	0.00266667	0	0	0.01
DG32 C69-C72: Eye, brain and other parts of central nervous system	0	0	0	0	0	0	0	0	0	0	0	0	0	0	0	0	0	0	0
DG33 C73-C75: Thyroid and other endocrine glands	0	0	0	0	0	0	0	0	0	0	0	0	0	0	0	0	0	0	0
DG34 C76-C80: Malignant neoplasms of ill-defined, secondary and unspecified sites	0	0	0	0	0	0	0	0	0	0	0	0	0	0	0	0	0	0	0
DG35 C81-C96: Malignant neoplasms, stated or presumed to be primary	0	0	0	0	0	0	0	0	0	0.01	0.01	0.01	0.01	0.01	0.01	0.004	0	0	0.01
DG36 C97: Malignant neoplasms of independent (primary) multiple sites	0	0	0	0	0	0	0	0	0	0	0	0	0	0	0	0	0	0	0
DG37 D00-D09: In situ neoplasms	0	0	0	0	0	0.01	0.01	0.01	0.01	0.01	0.01	0.01	0.02	0.02	0.02	0.00866667	0.01	0	0.02
DG38 D10-D36: Benign neoplasms	0.09	0.1	0.11	0.12	0.15	0.17	0.17	0.16	0.14	0.13	0.11	0.1	0.08	0.07	0.05	0.116667	0.11	0.05	0.17
DG39 D37-D48: Neoplasms of uncertain or unknown behavior [see note before D37]	0	0	0	0	0	0	0	0.01	0.01	0.01	0.01	0.01	0.01	0.01	0.01	0.00533333	0.01	0	0.01
DG40 D50-D53: Nutritional anemias	0.07	0.07	0.07	0.08	0.11	0.12	0.11	0.06	0.04	0.04	0.05	0.07	0.09	0.11	0.12	0.0806667	0.07	0.04	0.12
DG41 D55-D59: Hemolytic anemias	0.01	0.01	0.01	0.01	0.01	0.01	0.01	0.01	0.01	0.01	0	0.01	0	0	0	0.00733333	0.01	0	0.01
DG42 D60-D64: Aplastic and other anemias	0.01	0.01	0.01	0.02	0.02	0.02	0.01	0.01	0.01	0.02	0.03	0.04	0.06	0.07	0.09	0.0286667	0.02	0.01	0.09
DG43 D65-D69: Coagulation defects, purpura and other hemorrhagic conditions	0.01	0	0.01	0.01	0.01	0.01	0.01	0.01	0.01	0.01	0.01	0.01	0.01	0.01	0.01	0.00933333	0.01	0	0.01
DG44 D70-D77: Other diseases of blood and blood-forming organs	0.01	0.01	0.01	0.01	0.01	0.01	0.01	0.01	0.01	0.01	0.01	0.01	0.01	0.01	0.01	0.01	0.01	0.01	0.01
DG45 D80-D89: Certain disorders involving the immune mechanism	0	0	0	0	0	0	0	0	0	0	0	0	0	0	0	0	0	0	0
DG46 E00-E07: Disorders of thyroid gland	0.04	0.06	0.07	0.08	0.1	0.12	0.15	0.16	0.17	0.17	0.15	0.15	0.14	0.13	0.1	0.119333	0.13	0.04	0.17
DG47 E10-E14: Diabetes mellitus	0	0	0.01	0.01	0.02	0.03	0.06	0.09	0.13	0.18	0.23	0.25	0.26	0.24	0.2	0.114	0.09	0	0.26
DG48 E15-E16: Other disorders of glucose regulation and pancreatic internal secretion	0	0	0	0	0	0	0	0	0	0	0	0	0	0	0	0	0	0	0
DG49 E20-E35: Disorders of other endocrine glands	0.03	0.03	0.03	0.02	0.02	0.02	0.01	0.01	0.01	0.01	0.01	0.01	0.01	0.01	0	0.0153333	0.01	0	0.03
DG50 E40-E46: Malnutrition	0	0	0	0	0	0	0	0	0	0	0	0	0	0	0	0	0	0	0
DG51 E50-E64: Other nutritional deficiencies	0.01	0.01	0.01	0.01	0.01	0.01	0.01	0.01	0.01	0.01	0.01	0.01	0.01	0.01	0.01	0.01	0.01	0.01	0.01
DG52 E65-E68: Obesity and other hyperalimentation	0.07	0.07	0.08	0.1	0.12	0.14	0.17	0.21	0.24	0.26	0.27	0.26	0.23	0.19	0.12	0.168667	0.17	0.07	0.27
DG53 E70-E90: Metabolic disorders	0.03	0.04	0.06	0.09	0.12	0.19	0.3	0.43	0.52	0.56	0.59	0.58	0.55	0.49	0.39	0.329333	0.39	0.03	0.59
DG54 F00-F09: Organic, including symptomatic, mental disorders	0	0	0	0	0	0	0	0	0	0.01	0.02	0.04	0.08	0.12	0.17	0.0293333	0	0	0.17
DG55 F10-F19: Mental and behavioral disorders due to psychoactive substance use	0.19	0.25	0.25	0.23	0.25	0.27	0.23	0.15	0.08	0.05	0.03	0.02	0.01	0.01	0	0.134667	0.15	0	0.27
DG56 F20-F29: Schizophrenia, schizotypal and delusional disorders	0	0	0.01	0.01	0.01	0.01	0.01	0.01	0.01	0.01	0.01	0.01	0.01	0.01	0.01	0.00866667	0.01	0	0.01
DG57 F30-F39: Mood [affective] disorders	0.03	0.05	0.06	0.08	0.1	0.12	0.14	0.16	0.17	0.16	0.16	0.16	0.16	0.15	0.11	0.120667	0.14	0.03	0.17
DG58 F40-F48: Neurotic, stress-related and somatoform disorders	0.16	0.22	0.24	0.26	0.27	0.28	0.28	0.27	0.26	0.23	0.21	0.2	0.19	0.17	0.13	0.224667	0.23	0.13	0.28
DG59 F50-F59: Behavioral syndromes associated with physiological disturbances and physical factors	0.03	0.03	0.03	0.03	0.04	0.04	0.05	0.06	0.07	0.08	0.08	0.09	0.09	0.1	0.11	0.062	0.06	0.03	0.11
DG60 F60-F69: Disorders of adult personality and behavior	0.01	0.01	0.01	0.01	0.01	0.01	0.01	0.01	0	0	0	0	0	0	0	0.00533333	0.01	0	0.01
DG61 F70-F79: Mental retardation	0	0	0	0	0	0	0	0	0	0	0	0	0	0	0	0	0	0	0
DG62 F80-F89: Disorders of psychological development	0	0	0	0	0	0	0	0	0	0	0	0	0	0	0	0	0	0	0
DG63 F90-F98: Behavioral and emotional disorders with onset usually occurring in childhood and adolescence	0.02	0	0	0	0	0	0	0	0	0	0	0	0	0	0.01	0.002	0	0	0.02
DG64 F99: Unspecified mental disorder	0	0	0	0	0	0	0	0	0	0	0	0	0	0.01	0	0.000666667	0	0	0.01
DG65 G00-G09: Inflammatory diseases of the central nervous system	0	0	0	0	0	0	0	0	0	0	0	0	0	0	0	0	0	0	0
DG66 G10-G13: Systemic atrophies primarily affecting the central nervous system	0	0	0	0	0	0	0	0	0	0	0	0	0	0	0	0	0	0	0
DG67 G20-G26: Extrapyramidal and movement disorders	0	0	0	0	0	0	0	0.01	0.01	0.02	0.03	0.04	0.05	0.05	0.04	0.0166667	0.01	0	0.05
DG68 G30-G32: Other degenerative diseases of the nervous system	0	0	0	0	0	0	0	0	0	0	0.01	0.02	0.04	0.06	0.04	0.0113333	0	0	0.06
DG69 G35-G37: Demyelinating diseases of the central nervous system	0	0	0	0	0	0	0	0	0	0	0	0	0	0	0	0	0	0	0
DG70 G40-G47: Episodic and paroxysmal disorders	0.09	0.1	0.11	0.11	0.11	0.11	0.11	0.1	0.1	0.09	0.08	0.08	0.07	0.07	0.08	0.094	0.1	0.07	0.11
DG71 G50-G59: Nerve, nerve root and plexus disorders	0.01	0.01	0.02	0.04	0.05	0.07	0.09	0.1	0.09	0.08	0.06	0.06	0.05	0.04	0.03	0.0533333	0.05	0.01	0.1
DG72 G60-G64: Polyneuropathies and other disorders of the peripheral nervous system	0	0	0	0	0	0	0	0	0.01	0.01	0.01	0.01	0.01	0.01	0.01	0.00466667	0	0	0.01
DG73 G70-G73: Diseases of myoneural junction and muscle	0	0	0	0	0	0	0	0	0	0	0	0	0	0	0	0	0	0	0
DG74 G80-G83: Cerebral palsy and other paralytic syndromes	0	0	0	0	0	0	0	0	0	0	0	0	0	0	0	0	0	0	0
DG75 G90-G99: Other disorders of the nervous system	0	0	0	0	0	0	0	0	0	0	0	0.01	0.01	0	0	0.00133333	0	0	0.01
DG76 H00-H06: Disorders of eyelid, lacrimal system and orbit	0.02	0.01	0.01	0.01	0.02	0.02	0.02	0.03	0.04	0.04	0.05	0.05	0.05	0.04	0.04	0.03	0.03	0.01	0.05
DG77 H10-H13: Disorders of conjunctiva	0.03	0.03	0.04	0.04	0.04	0.04	0.04	0.04	0.04	0.05	0.05	0.04	0.04	0.03	0.03	0.0386667	0.04	0.03	0.05
DG78 H15-H22: Disorders of sclera, cornea, iris and ciliary body	0	0	0	0	0.01	0.01	0	0.01	0.01	0.01	0.01	0.01	0.01	0	0.01	0.006	0.01	0	0.01
DG79 H25-H28: Disorders of lens	0	0	0	0	0	0	0.01	0.02	0.04	0.08	0.15	0.22	0.25	0.26	0.22	0.0833333	0.02	0	0.26
DG80 H30-H36: Disorders of choroid and retina	0	0	0	0	0	0.01	0.01	0.01	0.02	0.03	0.04	0.05	0.06	0.05	0.04	0.0213333	0.01	0	0.06
DG81 H40-H42: Glaucoma	0	0	0	0	0.01	0.01	0.02	0.03	0.05	0.07	0.09	0.1	0.1	0.11	0.1	0.046	0.03	0	0.11
DG82 H43-H45: Disorders of vitreous body and globe	0	0	0	0	0	0	0	0	0	0	0	0	0	0	0	0	0	0	0
DG83 H46-H48: Disorders of optic nerve and visual pathways	0	0	0	0	0	0	0	0	0	0	0	0	0	0	0	0	0	0	0
DG84 H49-H52: Disorders of ocular muscles, binocular movement, accommodation and refraction	0.07	0.03	0.03	0.03	0.03	0.04	0.04	0.03	0.03	0.03	0.03	0.02	0.02	0.02	0.01	0.0306667	0.03	0.01	0.07
DG85 H53-H54: Visual disturbances and blindness	0.03	0.02	0.02	0.02	0.03	0.04	0.04	0.04	0.05	0.06	0.06	0.06	0.06	0.06	0.06	0.0433333	0.04	0.02	0.06
DG86 H55-H59: Other disorders of eye and adnexa	0.01	0.01	0.01	0.01	0.01	0.01	0.01	0.01	0.02	0.02	0.02	0.02	0.02	0.01	0.01	0.0133333	0.01	0.01	0.02
DG87 H60-H62: Diseases of external ear	0.03	0.03	0.03	0.03	0.03	0.04	0.04	0.04	0.04	0.04	0.05	0.05	0.06	0.06	0.06	0.042	0.04	0.03	0.06
DG88 H65-H75: Diseases of middle ear and mastoid	0.03	0.03	0.03	0.03	0.03	0.03	0.02	0.03	0.03	0.02	0.02	0.02	0.01	0.01	0.01	0.0233333	0.03	0.01	0.03
DG89 H80-H83: Diseases of inner ear	0.01	0.01	0.01	0.01	0.02	0.02	0.02	0.03	0.03	0.03	0.03	0.03	0.03	0.03	0.02	0.022	0.02	0.01	0.03
DG90 H90-H95: Other disorders of ear	0.03	0.03	0.03	0.03	0.04	0.05	0.06	0.07	0.08	0.09	0.11	0.12	0.14	0.15	0.15	0.0786667	0.07	0.03	0.15
DG91 I00-I02: Acute rheumatic fever	0	0	0	0	0	0	0	0	0	0	0	0	0	0	0	0	0	0	0
DG92 I05-I09: Chronic rheumatic heart diseases	0	0	0	0	0	0	0	0.01	0.01	0.01	0.01	0.02	0.02	0.02	0.01	0.00733333	0.01	0	0.02
DG93 I10-I15: Hypertensive diseases	0	0.01	0.01	0.03	0.06	0.11	0.2	0.3	0.42	0.55	0.65	0.73	0.77	0.78	0.76	0.358667	0.3	0	0.78
DG94 I20-I25: Ischemic heart diseases	0	0	0	0	0	0	0.01	0.01	0.02	0.03	0.05	0.07	0.1	0.11	0.12	0.0346667	0.01	0	0.12
DG95 I26-I28: Pulmonary heart disease and diseases of pulmonary circulation	0	0	0	0	0	0	0	0	0	0	0.01	0.01	0.01	0.01	0.01	0.00333333	0	0	0.01
DG96 I30-I52: Other forms of heart disease	0.01	0.01	0.01	0.01	0.02	0.02	0.03	0.05	0.07	0.11	0.17	0.24	0.31	0.36	0.37	0.119333	0.05	0.01	0.37
DG97 I60-I69: Cerebrovascular diseases	0	0	0	0	0	0	0.01	0.01	0.02	0.02	0.04	0.06	0.08	0.1	0.11	0.03	0.01	0	0.11
DG98 I70-I79: Diseases of arteries, arterioles and capillaries	0	0.01	0.01	0.01	0.01	0.01	0.01	0.01	0.01	0.02	0.03	0.03	0.04	0.05	0.05	0.02	0.01	0	0.05
DG99 I80-I89: Diseases of veins, lymphatic vessels and lymph nodes, not elsewhere classified	0.03	0.06	0.09	0.11	0.13	0.15	0.16	0.2	0.23	0.26	0.27	0.28	0.27	0.26	0.22	0.181333	0.2	0.03	0.28
DG100 I95-I99: Other and unspecified disorders of the circulatory system	0.01	0.01	0.01	0.01	0.01	0.01	0.01	0	0	0	0	0	0.01	0.01	0.01	0.00666667	0.01	0	0.01
DG101 J00-J06: Acute upper respiratory infections	0.24	0.22	0.21	0.19	0.15	0.13	0.12	0.13	0.13	0.12	0.11	0.09	0.08	0.07	0.06	0.136667	0.13	0.06	0.24
DG102 J09-J18: Influenza and pneumonia	0.03	0.03	0.02	0.02	0.02	0.02	0.02	0.02	0.01	0.01	0.01	0.01	0.01	0.01	0.02	0.0173333	0.02	0.01	0.03
DG103 J20-J22: Other acute lower respiratory infections	0.02	0.02	0.03	0.03	0.03	0.03	0.03	0.03	0.04	0.04	0.04	0.04	0.05	0.05	0.06	0.036	0.03	0.02	0.06
DG104 J30-J39: Other diseases of upper respiratory tract	0.12	0.12	0.12	0.12	0.11	0.11	0.09	0.09	0.09	0.08	0.07	0.06	0.05	0.04	0.03	0.0866667	0.09	0.03	0.12
DG105 J40-J47: Chronic lower respiratory diseases	0.09	0.08	0.08	0.07	0.07	0.07	0.08	0.08	0.09	0.11	0.13	0.14	0.14	0.14	0.14	0.100667	0.09	0.07	0.14
DG106 J60-J70: Lung diseases due to external agents	0	0	0	0	0	0	0	0	0	0	0	0	0	0	0	0	0	0	0
DG107 J80-J84: Other respiratory diseases principally affecting the interstitium	0	0	0	0	0	0	0	0	0	0	0	0	0	0	0	0	0	0	0
DG108 J85-J86: Suppurative and necrotic conditions of lower respiratory tract	0	0	0	0	0	0	0	0	0	0	0	0	0	0	0	0	0	0	0
DG109 J90-J94: Other diseases of pleura	0	0	0	0	0	0	0	0	0	0	0	0	0	0.01	0	0.000666667	0	0	0.01
DG110 J95-J99: Other diseases of the respiratory system	0	0	0	0	0	0	0	0	0	0.01	0.01	0.01	0.01	0.01	0.01	0.004	0	0	0.01
DG111 K00-K14: Diseases of oral cavity, salivary glands and jaws	0.28	0.2	0.17	0.15	0.14	0.13	0.12	0.12	0.12	0.12	0.12	0.11	0.1	0.07	0.05	0.133333	0.12	0.05	0.28
DG112 K20-K31: Diseases of esophagus, stomach and duodenum	0.06	0.08	0.08	0.08	0.09	0.1	0.11	0.12	0.13	0.14	0.14	0.14	0.13	0.12	0.11	0.108667	0.11	0.06	0.14
DG113 K35-K38: Diseases of appendix	0	0	0	0	0	0	0	0	0	0	0	0	0	0	0	0	0	0	0
DG114 K40-K46: Hernia	0.01	0.01	0.02	0.02	0.03	0.04	0.05	0.06	0.08	0.1	0.11	0.12	0.13	0.12	0.11	0.0673333	0.06	0.01	0.13
DG115 K50-K52: Noninfective enteritis and colitis	0.02	0.03	0.03	0.02	0.02	0.02	0.02	0.02	0.02	0.02	0.02	0.02	0.02	0.02	0.02	0.0213333	0.02	0.02	0.03
DG116 K55-K63: Other diseases of intestines	0.06	0.07	0.07	0.06	0.07	0.07	0.08	0.09	0.11	0.12	0.15	0.17	0.19	0.2	0.21	0.114667	0.09	0.06	0.21
DG117 K65-K67: Diseases of peritoneum	0	0	0	0	0	0	0	0	0	0	0	0	0	0	0	0	0	0	0
DG118 K70-K77: Diseases of liver	0	0	0	0.01	0.01	0.02	0.03	0.04	0.04	0.04	0.04	0.04	0.03	0.02	0.01	0.022	0.02	0	0.04
DG119 K80-K87: Disorders of gallbladder, biliary tract and pancreas	0	0.01	0.01	0.02	0.03	0.03	0.04	0.04	0.05	0.06	0.07	0.08	0.08	0.09	0.08	0.046	0.04	0	0.09
DG120 K90-K93: Other diseases of the digestive system	0	0	0	0.01	0.01	0.01	0.01	0.01	0.01	0.01	0.01	0.01	0.01	0.02	0.02	0.00933333	0.01	0	0.02
DG121 L00-L08: Infections of the skin and subcutaneous tissue	0.03	0.03	0.02	0.02	0.02	0.02	0.02	0.01	0.02	0.01	0.01	0.01	0.01	0.02	0.01	0.0173333	0.02	0.01	0.03
DG122 L10-L14: Bullous disorders	0	0	0	0	0	0	0	0	0	0	0	0	0	0	0	0	0	0	0
DG123 L20-L30: Dermatitis and eczema	0.14	0.13	0.12	0.11	0.11	0.1	0.09	0.09	0.09	0.1	0.1	0.1	0.09	0.08	0.07	0.101333	0.1	0.07	0.14
DG124 L40-L45: Papulosquamous disorders	0.02	0.02	0.02	0.02	0.02	0.02	0.02	0.03	0.03	0.03	0.02	0.02	0.02	0.01	0.01	0.0206667	0.02	0.01	0.03
DG125 L50-L54: Urticaria and erythema	0.05	0.05	0.04	0.04	0.04	0.04	0.03	0.03	0.03	0.03	0.03	0.03	0.02	0.02	0.02	0.0333333	0.03	0.02	0.05
DG126 L55-L59: Radiation-related disorders of the skin and subcutaneous tissue	0	0	0	0	0	0	0	0.01	0.01	0.01	0.02	0.02	0.03	0.03	0.03	0.0106667	0.01	0	0.03
DG127 L60-L75: Disorders of skin appendages	0.16	0.11	0.09	0.07	0.06	0.05	0.05	0.05	0.05	0.04	0.04	0.04	0.03	0.02	0.01	0.058	0.05	0.01	0.16
DG128 L80-L99: Other disorders of the skin and subcutaneous tissue	0.02	0.02	0.02	0.03	0.03	0.03	0.03	0.03	0.04	0.04	0.05	0.05	0.05	0.05	0.06	0.0366667	0.03	0.02	0.06
DG129 M00-M03: Infectious arthropathies	0	0	0	0	0	0	0	0	0	0	0	0	0	0	0	0	0	0	0
DG130 M05-M14: Inflammatory polyarthropathies	0.01	0.01	0.01	0.01	0.01	0.02	0.02	0.03	0.03	0.04	0.04	0.05	0.05	0.06	0.05	0.0293333	0.03	0.01	0.06
DG131 M15-M19: Arthrosis	0	0	0	0.01	0.02	0.05	0.11	0.2	0.28	0.35	0.43	0.47	0.49	0.47	0.41	0.219333	0.2	0	0.49
DG132 M20-M25: Other joint disorders	0.1	0.09	0.09	0.1	0.12	0.14	0.18	0.21	0.22	0.21	0.2	0.18	0.16	0.13	0.1	0.148667	0.14	0.09	0.22
DG133 M30-M36: Systemic connective tissue disorders	0	0	0	0	0.01	0.01	0.01	0.01	0.01	0.02	0.02	0.03	0.03	0.03	0.03	0.014	0.01	0	0.03
DG134 M40-M43: Deforming dorsopathies	0.07	0.04	0.04	0.04	0.04	0.03	0.04	0.04	0.04	0.05	0.05	0.05	0.06	0.05	0.04	0.0453333	0.04	0.03	0.07
DG135 M45-M49: Spondylopathies	0	0	0	0.01	0.01	0.02	0.04	0.05	0.07	0.08	0.09	0.09	0.09	0.08	0.06	0.046	0.05	0	0.09
DG136 M50-M54: Other dorsopathies	0.18	0.25	0.29	0.32	0.33	0.34	0.36	0.37	0.36	0.34	0.32	0.3	0.26	0.21	0.14	0.291333	0.32	0.14	0.37
DG137 M60-M63: Disorders of muscles	0.01	0.01	0.02	0.02	0.02	0.01	0.01	0.01	0.01	0.01	0.01	0.01	0.01	0	0	0.0106667	0.01	0	0.02
DG138 M65-M68: Disorders of synovium and tendon	0.03	0.03	0.03	0.03	0.04	0.04	0.05	0.05	0.05	0.04	0.03	0.03	0.02	0.01	0.01	0.0326667	0.03	0.01	0.05
DG139 M70-M79: Other soft tissue disorders	0.07	0.08	0.09	0.12	0.17	0.22	0.27	0.29	0.3	0.29	0.27	0.24	0.19	0.14	0.09	0.188667	0.19	0.07	0.3
DG140 M80-M85: Disorders of bone density and structure	0	0	0	0	0.01	0.02	0.07	0.15	0.22	0.27	0.28	0.28	0.26	0.23	0.18	0.131333	0.15	0	0.28
DG141 M86-M90: Other osteopathies	0	0	0	0	0	0	0	0.01	0.01	0.01	0.01	0.01	0.01	0.01	0.01	0.00533333	0.01	0	0.01
DG142 M91-M94: Chondropathies	0	0	0	0	0	0	0	0.01	0.01	0.01	0.01	0	0	0	0	0.00266667	0	0	0.01
DG143 M95-M99: Other	0	0	0	0	0	0	0	0	0	0	0	0.01	0.01	0	0	0.00133333	0	0	0.01
DG144 N00-N08: Glomerular diseases	0	0	0	0	0	0	0	0	0	0.01	0.01	0.01	0.01	0.01	0	0.00333333	0	0	0.01
DG145 N10-N16: Renal tubulo-interstitial diseases	0.01	0.01	0.01	0	0	0	0	0	0	0	0	0.01	0.01	0	0	0.00333333	0	0	0.01
DG146 N17-N19: Renal failure	0	0	0	0	0	0	0	0.01	0.01	0.03	0.05	0.08	0.12	0.16	0.18	0.0426667	0.01	0	0.18
DG147 N20-N23: Urolithiasis	0.01	0.02	0.02	0.02	0.03	0.03	0.03	0.04	0.03	0.04	0.03	0.03	0.03	0.02	0.02	0.0266667	0.03	0.01	0.04
DG148 N25-N29: Other disorders of kidney and ureter	0	0	0	0	0	0	0.01	0.01	0.01	0.01	0.02	0.02	0.02	0.01	0.01	0.008	0.01	0	0.02
DG149 N30-N39: Other diseases of urinary system	0.08	0.07	0.06	0.05	0.05	0.05	0.06	0.06	0.07	0.07	0.08	0.09	0.1	0.1	0.1	0.0726667	0.07	0.05	0.1
DG150 N40-N51: Diseases of male genital organs	#N/A	#N/A	#N/A	#N/A	#N/A	#N/A	#N/A	#N/A	#N/A	#N/A	#N/A	#N/A	#N/A	#N/A	#N/A	#N/A	#N/A	#N/A	#N/A
DG151 N60-N64: Disorders of breast	0.04	0.06	0.06	0.07	0.1	0.11	0.08	0.06	0.05	0.04	0.05	0.04	0.02	0.01	0.01	0.0533333	0.05	0.01	0.11
DG152 N70-N77: Inflammatory diseases of female pelvic organs	0.04	0.04	0.04	0.03	0.03	0.02	0.02	0.01	0.01	0.01	0.01	0.01	0.01	0	0	0.0186667	0.01	0	0.04
DG153 N80-N98: Noninflammatory disorders of female genital tract	0.22	0.21	0.19	0.19	0.21	0.26	0.28	0.24	0.19	0.15	0.12	0.1	0.08	0.06	0.04	0.169333	0.19	0.04	0.28
DG154 N99: Other disorders of genitourinary tract	0	0	0	0	0	0	0	0	0	0	0	0	0	0	0	0	0	0	0
DG155 O00-O08: Pregnancy with abortive outcome	0.02	0.03	0.04	0.03	0.02	0	0	0	0	0	0	0	0	0	0	0.00933333	0	0	0.04
DG156 O10-O16: Edema, proteinuria and hypertensive disorders	0	0	0	0	0	0	0	0	0	0	0	0	0	0	0	0	0	0	0
DG157 O20-O29: Other maternal disorders	0.01	0.02	0.04	0.05	0.03	0.01	0	0	0	0	0	0	0	0	0	0.0106667	0	0	0.05
DG158 O30-O48: Maternal care related to the fetus and amniotic cavity and possible delivery problems	0	0.01	0.01	0.01	0.01	0	0	0	0	0	0	0	0	0	0	0.00266667	0	0	0.01
DG159 O60-O75: Complications of labor and delivery	0	0	0	0	0	0	0	0	0	0	0	0	0	0	0	0	0	0	0
DG160 O80-O84: Delivery	0.01	0.01	0.02	0.01	0	0	0	0	0	0	0	0	0	0	0	0.00333333	0	0	0.02
DG161 O85-O92: Complications	0.01	0.01	0.01	0.01	0	0	0	0	0	0	0	0	0	0	0	0.00266667	0	0	0.01
DG162 O94-O99: Other obstetric conditions	0	0	0	0	0	0	0	0	0	0	0	0	0	0	0	0	0	0	0
DG163 P00-P04: Fetus and newborn affected by maternal factors and by complications of pregnancy, labor and delivery	0	0	0	0	0	0	0	0	0	0	0	0	0	0	0	0	0	0	0
DG164 P05-P08: Disorders related to length of gestation and fetal growth	0	0	0	0	0	0	0	0	0	0	0	0	0	0	0	0	0	0	0
DG165 P10-P15: Birth trauma	0	0	0	0	0	0	0	0	0	0	0	0	0	0	0	0	0	0	0
DG166 P20-P29: Respiratory and cardiovascular disorders specific to the perinatal period	0	0	0	0	0	0	0	0	0	0	0	0	0	0	0	0	0	0	0
DG167 P35-P39: Infections specific to the perinatal period	0	0	0	0	0	0	0	0	0	0	0	0	0	0	0	0	0	0	0
DG168 P50-P61: Hemorrhagic and hematological disorders of fetus and newborn	0	0	0	0	0	0	0	0	0	0	0	0	0	0	0	0	0	0	0
DG169 P70-P74: Transitory endocrine and metabolic disorders specific to fetus and newborn	0	0	0	0	0	0	0	0	0	0	0	0	0	0	0	0	0	0	0
DG170 P75-P78: Digestive system disorders of fetus and newborn	0	0	0	0	0	0	0	0	0	0	0	0	0	0	0	0	0	0	0
DG171 P80-P83: Conditions involving the integument and temperature regulation of fetus and newborn	0	0	0	0	0	0	0	0	0	0	0	0	0	0	0	0	0	0	0
DG172 P90-P96: Other disorders originating in the perinatal period	0	0	0	0	0	0	0	0	0	0	0	0	0	0	0	0	0	0	0
DG173 Q00-Q07: Congenital malformations of the nervous system	0	0	0	0	0	0	0	0	0	0	0	0	0	0	0	0	0	0	0
DG174 Q10-Q18: Congenital malformations of eye, ear, face and neck	0	0	0	0	0	0	0	0	0	0	0	0	0	0	0	0	0	0	0
DG175 Q20-Q28: Congenital malformations of the circulatory system	0	0	0	0	0	0	0	0	0	0	0	0	0	0	0	0	0	0	0
DG176 Q30-Q34: Congenital malformations of the respiratory system	0	0	0	0	0	0	0	0	0	0	0	0	0	0	0	0	0	0	0
DG177 Q35-Q37: Cleft lip and cleft palate	0	0	0	0	0	0	0	0	0	0	0	0	0	0	0	0	0	0	0
DG178 Q38-Q45: Other congenital malformations of the digestive system	0	0	0	0	0.01	0.01	0.01	0.02	0.02	0.02	0.02	0.03	0.02	0.02	0.02	0.0133333	0.02	0	0.03
DG179 Q50-Q56: Congenital malformations of genital organs	0	0	0	0	0	0	0	0	0	0	0	0	0	0	0	0	0	0	0
DG180 Q60-Q64: Congenital malformations of the urinary system	0	0	0	0	0	0	0	0	0	0	0	0	0	0	0	0	0	0	0
DG181 Q65-Q79: Congenital malformations and deformations of the musculoskeletal system	0.01	0.01	0.01	0.01	0.01	0.01	0.01	0.01	0.01	0.01	0.01	0.01	0.01	0	0	0.00866667	0.01	0	0.01
DG182 Q80-Q89: Other congenital malformations	0	0	0	0	0	0	0	0	0	0	0	0	0	0	0	0	0	0	0
DG183 Q90-Q99: Chromosomal abnormalities, not elsewhere classified	0	0	0	0	0	0	0	0	0	0	0	0	0	0	0	0	0	0	0
DG197 S00-S09: Injuries to the head	0.01	0.01	0.01	0.01	0.01	0.01	0.01	0.01	0.01	0.01	0.01	0.01	0.02	0.02	0.02	0.012	0.01	0.01	0.02
DG198 S10-S19: Injuries to the neck	0.01	0.01	0.01	0.01	0.01	0.01	0.01	0.01	0	0	0	0	0	0	0	0.00533333	0.01	0	0.01
DG199 S20-S29: Injuries to the thorax	0	0	0	0	0	0.01	0.01	0.01	0.01	0.01	0.01	0.02	0.02	0.01	0.01	0.008	0.01	0	0.02
DG200 S30-S39: Injuries to the abdomen, lower back, lumbar spine and pelvis	0	0	0	0	0	0	0	0	0	0	0.01	0.01	0.01	0.01	0.01	0.00333333	0	0	0.01
DG201 S40-S49: Injuries to the shoulder and upper arm	0.01	0.01	0	0	0	0	0.01	0.01	0.01	0.02	0.02	0.02	0.03	0.03	0.03	0.0133333	0.01	0	0.03
DG202 S50-S59: Injuries to the elbow and forearm	0.01	0	0	0	0	0	0.01	0.01	0.01	0.01	0.01	0.01	0.01	0.01	0.01	0.00666667	0.01	0	0.01
DG203 S60-S69: Injuries to the wrist and hand	0.02	0.02	0.01	0.01	0.01	0.01	0.01	0.01	0.01	0.01	0.01	0.01	0.01	0.01	0.01	0.0113333	0.01	0.01	0.02
DG204 S70-S79: Injuries to the hip and thigh	0	0	0	0	0	0	0	0	0	0	0.01	0.01	0.02	0.03	0.04	0.00733333	0	0	0.04
DG205 S80-S89: Injuries to the knee and lower leg	0.02	0.01	0.01	0.01	0.02	0.02	0.02	0.03	0.03	0.03	0.03	0.03	0.02	0.02	0.02	0.0213333	0.02	0.01	0.03
DG206 S90-S99: Injuries to the ankle and foot	0.03	0.02	0.02	0.02	0.02	0.02	0.02	0.02	0.02	0.02	0.02	0.01	0.01	0.01	0.01	0.018	0.02	0.01	0.03
DG207 T00-T07: Injuries involving multiple body regions	0.01	0.01	0.01	0.01	0	0.01	0	0.01	0.01	0.01	0.01	0.01	0.01	0.01	0.01	0.00866667	0.01	0	0.01
DG208 T08-T14: Injuries to unspecified part of trunk, limb or body region	0.05	0.04	0.04	0.04	0.03	0.04	0.04	0.04	0.04	0.05	0.05	0.06	0.07	0.08	0.07	0.0493333	0.04	0.03	0.08
DG209 T15-T19: Effects of foreign body entering through natural orifice	0	0	0	0	0	0	0	0	0	0	0	0	0	0	0	0	0	0	0
DG210 T20-T25: Burns and corrosions of external body surface, specified by site	0.01	0.01	0	0.01	0.01	0.01	0.01	0.01	0.01	0	0	0	0	0	0	0.00533333	0.01	0	0.01
DG211 T26-T28: Burns and corrosions confined to eye and internal organs	0	0	0	0	0	0	0	0	0	0	0	0	0	0	0	0	0	0	0
DG212 T29-T32: Burns and corrosions of multiple and unspecified body regions	0.01	0.01	0.01	0.01	0.01	0.01	0.01	0.01	0.01	0.01	0.01	0.01	0.01	0.01	0	0.00933333	0.01	0	0.01
DG213 T33-T35: Frostbite	0	0	0	0	0	0	0	0	0	0	0	0	0	0	0	0	0	0	0
DG214 T36-T50: Poisoning by drugs, medicaments and biological substances	0.09	0.09	0.07	0.04	0.02	0.01	0	0	0	0	0.01	0.01	0.01	0.01	0.01	0.0246667	0.01	0	0.09
DG215 T51-T65: Toxic effects of substances chiefly nonmedicinal as to source	0.02	0.02	0.02	0.01	0.02	0.02	0.01	0.01	0.01	0	0	0	0	0	0	0.00933333	0.01	0	0.02
DG216 T66-T78: Other and unspecified effects of external causes	0.01	0.01	0.01	0.01	0.01	0.01	0.01	0.01	0.01	0.01	0.01	0.01	0.01	0.01	0	0.00933333	0.01	0	0.01
DG217 T79: Certain early complications of trauma	0	0	0	0	0	0	0	0	0	0	0	0	0	0	0	0	0	0	0
DG218 T80-T88: Complications of surgical and medical care, not elsewhere classified	0	0	0	0	0	0	0	0.01	0.01	0.01	0.01	0.01	0.01	0.01	0	0.00466667	0	0	0.01
DG219 T90-T98: Sequelae of injuries, of poisoning and of other consequences of external causes	0	0	0	0	0	0	0	0	0	0	0	0	0	0	0	0	0	0	0
DG220 V01-V09: Pedestrian injured in transport accident	0	0	0	0	0	0	0	0	0	0	0	0	0	0	0	0	0	0	0
DG221 V10-V19: Pedal cyclist injured in transport accident	0	0	0	0	0	0	0	0	0	0	0	0	0	0	0	0	0	0	0
DG222 V20-V29: Motorcycle rider injured in transport accident	0	0	0	0	0	0	0	0	0	0	0	0	0	0	0	0	0	0	0
DG223 V30-V39: Occupant of three-wheeled motor vehicle injured in transport accident	0	0	0	0	0	0	0	0	0	0	0	0	0	0	0	0	0	0	0
DG224 V40-V49: Car occupant injured in transport accident	0	0	0	0	0	0	0	0	0	0	0	0	0	0	0	0	0	0	0
DG225 V50-V59: Occupant of pick-up truck or van injured in transport accident	0	0	0	0	0	0	0	0	0	0	0	0	0	0	0	0	0	0	0
DG226 V60-V69: Occupant of heavy transport vehicle injured in transport accident	0	0	0	0	0	0	0	0	0	0	0	0	0	0	0	0	0	0	0
DG227 V70-V79: Bus occupant injured in transport accident	0	0	0	0	0	0	0	0	0	0	0	0	0	0	0	0	0	0	0
DG228 V80-V89: Other land transport accidents	0	0	0	0	0	0	0	0	0	0	0	0	0	0	0	0	0	0	0
DG229 V90-V94: Water transport accidents	0	0	0	0	0	0	0	0	0	0	0	0	0	0	0	0	0	0	0
DG230 V95-V97: Air and space transport accidents	0	0	0	0	0	0	0	0	0	0	0	0	0	0	0	0	0	0	0
DG231 V98-V99: Other and unspecified transport accidents	0	0	0	0	0	0	0	0	0	0	0	0	0	0	0	0	0	0	0
DG232 W00-W19: Falls	0	0	0	0	0	0	0.01	0.01	0.01	0.01	0.02	0.03	0.04	0.04	0.05	0.0146667	0.01	0	0.05
DG233 W20-W49: Exposure to inanimate mechanical forces	0	0	0	0	0	0	0	0	0	0	0	0	0	0	0	0	0	0	0
DG234 W50-W64: Exposure to animate mechanical forces	0.02	0.02	0.01	0.01	0.01	0.01	0.01	0.01	0.01	0.01	0.01	0.01	0.01	0.01	0.01	0.0113333	0.01	0.01	0.02
DG235 W65-W74: Accidental drowning and submersion	0	0	0	0	0	0	0	0	0	0	0	0	0	0	0	0	0	0	0
DG236 W75-W84: Other accidental threats to breathing	0	0	0	0	0	0	0	0	0	0	0	0	0	0	0	0	0	0	0
DG237 W85-W99: Exposure to electric current, radiation and extreme ambient air temperature and pressure	0	0	0	0	0	0	0	0	0	0	0	0	0	0	0	0	0	0	0
DG238 X00-X09: Exposure to smoke, fire and flames	0	0	0	0	0	0	0	0	0	0	0	0	0	0	0	0	0	0	0
DG239 X10-X19: Contact with heat and hot substances	0	0	0	0	0	0	0	0	0	0	0	0	0	0	0	0	0	0	0
DG240 X20-X29: Contact with venomous animals and plants	0	0	0	0	0	0	0	0	0	0	0	0	0	0	0	0	0	0	0
DG241 X30-X39: Exposure to forces of nature	0	0	0	0	0	0	0	0	0	0	0	0	0	0	0	0	0	0	0
DG242 X40-X49: Accidental poisoning by and exposure to noxious substances	0	0	0	0	0	0	0	0	0	0	0	0	0	0	0	0	0	0	0
DG243 X50-X57: Overexertion, travel and privation	0	0	0	0	0	0	0	0	0	0	0	0	0	0	0	0	0	0	0
DG244 X58-X59: Accidental exposure to other and unspecified factors	0	0	0	0	0	0	0	0	0	0	0	0	0	0	0	0	0	0	0
DG245 X60-X84: Intentional self-harm	0	0	0	0	0	0	0	0	0	0	0	0	0	0	0	0	0	0	0
DG246 X85-Y09: Assault	0.01	0.01	0.01	0.01	0.01	0	0	0	0	0	0	0	0	0	0	0.00333333	0	0	0.01
DG247 Y10-Y34: Event of undetermined intent	0	0	0	0	0	0	0	0	0	0	0	0	0	0	0	0	0	0	0
DG248 Y35-Y36: Legal intervention and operations of war	0	0	0	0	0	0	0	0	0	0	0	0	0	0	0	0	0	0	0
DG249 Y40-Y59: Drugs, medicaments and biological substances causing adverse effects in therapeutic use	0	0	0.01	0.01	0.01	0.01	0.01	0.01	0.02	0.02	0.03	0.04	0.05	0.05	0.05	0.0213333	0.01	0	0.05
DG250 Y60-Y69: Misadventures to patients during surgical and medical care	0	0	0	0	0	0	0	0	0	0	0	0	0	0	0	0	0	0	0
DG251 Y70-Y82: Medical devices associated with adverse incidents in diagnostic and therapeutic use	0	0	0	0	0	0	0	0	0	0	0	0	0	0	0	0	0	0	0
DG252 Y83-Y84: Surgical and other medical procedures as the cause of abnormal reaction of the patient	0.01	0.01	0.01	0.01	0.01	0.01	0.01	0.01	0.01	0.01	0.01	0.01	0.01	0	0	0.00866667	0.01	0	0.01
DG253 Y85-Y89: Sequelae of external causes of morbidity and mortality	0	0	0	0	0	0	0	0	0	0	0	0	0	0	0	0	0	0	0
DG254 Y90-Y98: Supplementary factors related to causes of morbidity and mortality classified elsewhere	0	0	0	0	0	0	0	0	0	0	0	0	0	0	0	0	0	0	0

## Sheet: Prevalences men
Table S1. Disease prevalences by age group in men.
Disease (ICD-10)	Years
	y19	y25	y30	y35	y40	y45	y50	y55	y60	y65	y70	y75	y80	y85	y90	Mean	Median	Min	Max
DG1 A00-A09: Intestinal infectious diseases	0.07	0.08	0.07	0.05	0.04	0.03	0.03	0.02	0.02	0.02	0.01	0.02	0.02	0.02	0.02	0.0346667	0.02	0.01	0.08
DG2 A15-A19: Tuberculosis	0	0	0.01	0.01	0.01	0.01	0.01	0.01	0.01	0.01	0.01	0.01	0.01	0.01	0.01	0.00866667	0.01	0	0.01
DG3 A20-A28: Certain zoonotic bacterial diseases	0	0	0	0	0	0	0	0	0	0	0	0	0	0	0	0	0	0	0
DG4 A30-A49: Other bacterial diseases	0	0	0	0	0	0	0	0	0	0	0	0	0	0	0	0	0	0	0
DG5 A50-A64: Infections with a predominantly sexual mode of transmission	0.01	0.02	0.02	0.01	0.01	0.01	0.01	0	0	0	0	0	0	0	0	0.006	0	0	0.02
DG6 A65-A69: Other spirochetal diseases	0	0	0	0	0	0	0	0	0	0	0	0	0	0	0	0	0	0	0
DG7 A70-A74: Other diseases caused by chlamydiae	0	0	0	0	0	0	0	0	0	0	0	0	0	0	0	0	0	0	0
DG8 A75-A79: Rickettsioses	0	0	0	0	0	0	0	0	0	0	0	0	0	0	0	0	0	0	0
DG9 A80-A89: Viral infections of the central nervous system	0	0	0	0	0	0	0	0	0	0	0	0	0	0	0	0	0	0	0
DG10 A90-A99: Arthropod-borne viral fevers and viral hemorrhagic fevers	0	0	0	0	0	0	0	0	0	0	0	0	0	0	0	0	0	0	0
DG11 B00-B09: Viral infections characterized by skin and mucous membrane lesions	0.08	0.06	0.05	0.04	0.04	0.04	0.03	0.03	0.04	0.04	0.03	0.03	0.03	0.03	0.02	0.0393333	0.04	0.02	0.08
DG12 B15-B19: Viral hepatitis	0.01	0.01	0.02	0.03	0.04	0.05	0.04	0.02	0.02	0.02	0.02	0.02	0.02	0.01	0.02	0.0233333	0.02	0.01	0.05
DG13 B20-B24: Human immunodeficiency virus [HIV] disease	0	0	0	0	0.01	0.01	0.01	0	0	0	0	0	0	0	0	0.002	0	0	0.01
DG14 B25-B34: Other viral diseases	0.03	0.03	0.02	0.02	0.02	0.01	0.01	0.01	0.01	0.01	0.01	0.01	0.01	0	0	0.0133333	0.01	0	0.03
DG15 B35-B49: Mycoses	0.05	0.06	0.06	0.05	0.05	0.05	0.04	0.04	0.04	0.04	0.04	0.04	0.04	0.03	0.03	0.044	0.04	0.03	0.06
DG16 B50-B64: Protozoal diseases	0	0	0	0	0	0	0	0	0	0	0	0	0	0	0	0	0	0	0
DG17 B65-B83: Helminthiases	0	0	0	0	0	0	0	0	0	0	0	0	0	0	0	0	0	0	0
DG18 B85-B89: Pediculosis, acariasis and other infestations	0	0	0	0	0	0	0	0	0	0	0	0	0	0	0	0	0	0	0
DG19 B90-B94: Sequelae of infectious and parasitic diseases	0	0	0	0	0	0	0	0	0	0.01	0.01	0.01	0.01	0.01	0.01	0.004	0	0	0.01
DG20 B95-B97: Bacterial, viral and other infectious agents	0	0	0.01	0	0	0	0	0	0	0	0	0	0	0	0	0.000666667	0	0	0.01
DG21 B99: Other infectious diseases	0	0	0	0	0	0	0	0	0	0	0	0	0	0	0	0	0	0	0
DG22 C00-C14: Lip, oral cavity and pharynx	0	0	0	0	0	0	0	0	0	0	0	0	0	0	0.01	0.000666667	0	0	0.01
DG23 C15-C26: Digestive organs	0	0	0	0	0	0	0.01	0.01	0.02	0.02	0.03	0.04	0.04	0.04	0.04	0.0166667	0.01	0	0.04
DG24 C30-C39: Respiratory and intrathoracic organs	0	0	0	0	0	0	0	0.01	0.01	0.01	0.01	0.02	0.01	0.01	0.01	0.006	0.01	0	0.02
DG25 C40-C41: Bone and articular cartilage	0	0	0	0	0	0	0	0	0	0	0	0	0	0	0	0	0	0	0
DG26 C43-C44: Skin	0	0	0	0	0	0	0	0.01	0.01	0.02	0.02	0.03	0.04	0.05	0.06	0.016	0.01	0	0.06
DG27 C45-C49: Mesothelial and soft tissue	0	0	0	0	0	0	0	0	0	0	0	0	0	0	0	0	0	0	0
DG28 C50: Breast	0	0	0	0	0	0	0	0	0	0	0	0	0	0	0	0	0	0	0
DG29 C51-C58: Female genital organs	#N/A	#N/A	#N/A	#N/A	#N/A	#N/A	#N/A	#N/A	#N/A	#N/A	#N/A	#N/A	#N/A	#N/A	#N/A	#N/A	#N/A	#N/A	#N/A
DG30 C60-C63: Male genital organs	0	0	0	0	0	0	0	0.01	0.02	0.03	0.05	0.07	0.08	0.08	0.08	0.028	0.01	0	0.08
DG31 C64-C68: Urinary tract	0	0	0	0	0	0	0	0.01	0.01	0.02	0.03	0.03	0.04	0.04	0.02	0.0133333	0.01	0	0.04
DG32 C69-C72: Eye, brain and other parts of central nervous system	0	0	0	0	0	0	0	0	0	0	0	0	0	0	0	0	0	0	0
DG33 C73-C75: Thyroid and other endocrine glands	0	0	0	0	0	0	0	0	0	0	0	0	0	0	0	0	0	0	0
DG34 C76-C80: Malignant neoplasms of ill-defined, secondary and unspecified sites	0	0	0	0	0	0	0	0	0	0	0	0.01	0.01	0.01	0	0.002	0	0	0.01
DG35 C81-C96: Malignant neoplasms, stated or presumed to be primary	0	0	0	0	0	0	0	0	0.01	0.01	0.01	0.01	0.01	0.01	0.01	0.00466667	0	0	0.01
DG36 C97: Malignant neoplasms of independent (primary) multiple sites	0	0	0	0	0	0	0	0	0	0	0	0	0	0	0	0	0	0	0
DG37 D00-D09: In situ neoplasms	0	0	0	0	0	0	0	0.01	0.01	0.01	0.02	0.03	0.03	0.04	0.03	0.012	0.01	0	0.04
DG38 D10-D36: Benign neoplasms	0.07	0.07	0.07	0.07	0.08	0.08	0.08	0.09	0.1	0.11	0.1	0.1	0.1	0.1	0.07	0.086	0.08	0.07	0.11
DG39 D37-D48: Neoplasms of uncertain or unknown behavior [see note before D37]	0	0	0	0	0	0	0	0	0.01	0.01	0.01	0.01	0.02	0.02	0.02	0.00666667	0	0	0.02
DG40 D50-D53: Nutritional anemias	0.01	0	0	0	0.01	0.01	0.01	0.01	0.02	0.02	0.04	0.05	0.08	0.1	0.13	0.0326667	0.01	0	0.13
DG41 D55-D59: Hemolytic anemias	0.01	0.01	0.01	0.01	0.01	0	0.01	0	0	0	0	0	0	0	0	0.004	0	0	0.01
DG42 D60-D64: Aplastic and other anemias	0	0	0	0	0	0	0.01	0.01	0.01	0.02	0.03	0.04	0.06	0.09	0.11	0.0253333	0.01	0	0.11
DG43 D65-D69: Coagulation defects, purpura and other hemorrhagic conditions	0.01	0.01	0.01	0	0	0.01	0.01	0.01	0.01	0.01	0.02	0.02	0.02	0.02	0.02	0.012	0.01	0	0.02
DG44 D70-D77: Other diseases of blood and blood-forming organs	0.01	0.01	0.01	0.01	0.01	0.01	0.01	0.01	0.01	0.01	0.01	0.01	0.01	0.01	0.01	0.01	0.01	0.01	0.01
DG45 D80-D89: Certain disorders involving the immune mechanism	0	0	0	0	0	0	0	0	0	0	0	0	0	0	0	0	0	0	0
DG46 E00-E07: Disorders of thyroid gland	0.01	0.01	0.01	0.02	0.02	0.02	0.02	0.02	0.03	0.03	0.04	0.04	0.04	0.04	0.04	0.026	0.02	0.01	0.04
DG47 E10-E14: Diabetes mellitus	0.01	0.01	0.01	0.02	0.04	0.07	0.12	0.17	0.22	0.26	0.29	0.3	0.29	0.25	0.18	0.149333	0.17	0.01	0.3
DG48 E15-E16: Other disorders of glucose regulation and pancreatic internal secretion	0	0	0	0	0	0	0	0	0	0	0	0	0	0	0	0	0	0	0
DG49 E20-E35: Disorders of other endocrine glands	0	0	0	0	0	0	0	0	0	0.01	0.01	0.01	0.01	0	0	0.00266667	0	0	0.01
DG50 E40-E46: Malnutrition	0	0	0	0	0	0	0	0	0	0	0	0	0	0	0	0	0	0	0
DG51 E50-E64: Other nutritional deficiencies	0	0	0	0	0	0	0	0	0	0	0.01	0.01	0.01	0.01	0.01	0.00333333	0	0	0.01
DG52 E65-E68: Obesity and other hyperalimentation	0.06	0.05	0.06	0.08	0.1	0.12	0.14	0.16	0.16	0.17	0.17	0.16	0.14	0.11	0.08	0.117333	0.12	0.05	0.17
DG53 E70-E90: Metabolic disorders	0.03	0.05	0.09	0.16	0.24	0.32	0.4	0.47	0.51	0.53	0.53	0.51	0.47	0.4	0.31	0.334667	0.4	0.03	0.53
DG54 F00-F09: Organic, including symptomatic, mental disorders	0	0	0	0	0	0	0	0	0	0.01	0.02	0.03	0.06	0.09	0.11	0.0213333	0	0	0.11
DG55 F10-F19: Mental and behavioral disorders due to psychoactive substance use	0.23	0.34	0.36	0.35	0.36	0.38	0.36	0.32	0.28	0.22	0.18	0.13	0.09	0.06	0.04	0.246667	0.28	0.04	0.38
DG56 F20-F29: Schizophrenia, schizotypal and delusional disorders	0.01	0.01	0.01	0.02	0.02	0.01	0.01	0.01	0.01	0.01	0.01	0.01	0.01	0	0	0.01	0.01	0	0.02
DG57 F30-F39: Mood [affective] disorders	0.02	0.03	0.04	0.04	0.05	0.06	0.06	0.07	0.07	0.06	0.06	0.06	0.07	0.07	0.06	0.0546667	0.06	0.02	0.07
DG58 F40-F48: Neurotic, stress-related and somatoform disorders	0.09	0.14	0.15	0.16	0.16	0.15	0.14	0.13	0.12	0.1	0.08	0.08	0.08	0.08	0.07	0.115333	0.12	0.07	0.16
DG59 F50-F59: Behavioral syndromes associated with physiological disturbances and physical factors	0.02	0.03	0.03	0.04	0.04	0.05	0.06	0.07	0.08	0.09	0.09	0.07	0.07	0.07	0.09	0.06	0.07	0.02	0.09
DG60 F60-F69: Disorders of adult personality and behavior	0.01	0.01	0.01	0.01	0.01	0.01	0.01	0.01	0	0.01	0	0	0	0	0	0.006	0.01	0	0.01
DG61 F70-F79: Mental retardation	0.01	0.01	0	0	0	0	0	0	0	0	0	0	0	0	0	0.00133333	0	0	0.01
DG62 F80-F89: Disorders of psychological development	0.01	0	0	0	0	0	0	0	0	0	0	0	0	0	0	0.000666667	0	0	0.01
DG63 F90-F98: Behavioral and emotional disorders with onset usually occurring in childhood and adolescence	0.04	0.01	0	0	0	0	0	0	0	0	0	0	0	0	0.01	0.004	0	0	0.04
DG64 F99: Unspecified mental disorder	0	0	0	0	0	0	0	0	0	0	0	0	0	0	0	0	0	0	0
DG65 G00-G09: Inflammatory diseases of the central nervous system	0	0	0	0	0	0	0	0	0	0	0	0	0	0	0	0	0	0	0
DG66 G10-G13: Systemic atrophies primarily affecting the central nervous system	0	0	0	0	0	0	0	0	0	0	0	0	0	0	0	0	0	0	0
DG67 G20-G26: Extrapyramidal and movement disorders	0	0	0	0	0	0	0	0.01	0.01	0.02	0.03	0.04	0.05	0.05	0.05	0.0173333	0.01	0	0.05
DG68 G30-G32: Other degenerative diseases of the nervous system	0	0	0	0	0	0	0	0	0	0	0.01	0.02	0.03	0.04	0.03	0.00866667	0	0	0.04
DG69 G35-G37: Demyelinating diseases of the central nervous system	0	0	0	0	0	0	0	0	0	0	0	0	0	0	0	0	0	0	0
DG70 G40-G47: Episodic and paroxysmal disorders	0.05	0.05	0.06	0.06	0.07	0.07	0.07	0.08	0.08	0.08	0.08	0.08	0.08	0.07	0.09	0.0713333	0.07	0.05	0.09
DG71 G50-G59: Nerve, nerve root and plexus disorders	0	0.01	0.01	0.02	0.02	0.02	0.03	0.03	0.03	0.03	0.03	0.03	0.03	0.03	0.02	0.0226667	0.03	0	0.03
DG72 G60-G64: Polyneuropathies and other disorders of the peripheral nervous system	0	0	0	0	0	0	0.01	0.01	0.01	0.01	0.01	0.01	0.02	0.01	0.01	0.00666667	0.01	0	0.02
DG73 G70-G73: Diseases of myoneural junction and muscle	0	0	0	0	0	0	0	0	0	0	0	0	0	0	0	0	0	0	0
DG74 G80-G83: Cerebral palsy and other paralytic syndromes	0	0	0	0	0	0	0	0	0	0	0	0	0	0	0	0	0	0	0
DG75 G90-G99: Other disorders of the nervous system	0	0	0	0	0	0	0	0	0	0	0	0.01	0.01	0.01	0	0.002	0	0	0.01
DG76 H00-H06: Disorders of eyelid, lacrimal system and orbit	0.01	0.01	0.01	0.01	0.01	0.02	0.02	0.02	0.02	0.03	0.03	0.03	0.04	0.03	0.04	0.022	0.02	0.01	0.04
DG77 H10-H13: Disorders of conjunctiva	0.03	0.04	0.04	0.04	0.04	0.03	0.03	0.03	0.03	0.03	0.04	0.04	0.04	0.04	0.03	0.0353333	0.04	0.03	0.04
DG78 H15-H22: Disorders of sclera, cornea, iris and ciliary body	0.01	0.01	0.01	0.01	0.01	0.01	0.01	0.01	0.01	0.01	0.01	0.01	0.01	0.01	0	0.00933333	0.01	0	0.01
DG79 H25-H28: Disorders of lens	0	0	0	0	0	0.01	0.01	0.02	0.04	0.07	0.13	0.18	0.23	0.24	0.22	0.0766667	0.02	0	0.24
DG80 H30-H36: Disorders of choroid and retina	0	0	0	0	0	0.01	0.01	0.02	0.03	0.04	0.04	0.05	0.05	0.05	0.04	0.0226667	0.02	0	0.05
DG81 H40-H42: Glaucoma	0	0	0	0	0.01	0.01	0.02	0.03	0.04	0.05	0.07	0.08	0.1	0.11	0.1	0.0413333	0.03	0	0.11
DG82 H43-H45: Disorders of vitreous body and globe	0	0	0	0	0	0	0	0	0	0	0	0	0	0	0	0	0	0	0
DG83 H46-H48: Disorders of optic nerve and visual pathways	0	0	0	0	0	0	0	0	0	0	0	0	0	0	0	0	0	0	0
DG84 H49-H52: Disorders of ocular muscles, binocular movement, accommodation and refraction	0.07	0.02	0.02	0.02	0.02	0.03	0.03	0.02	0.02	0.02	0.02	0.02	0.02	0.02	0.01	0.024	0.02	0.01	0.07
DG85 H53-H54: Visual disturbances and blindness	0.03	0.02	0.02	0.02	0.03	0.04	0.04	0.04	0.04	0.05	0.06	0.06	0.06	0.07	0.06	0.0426667	0.04	0.02	0.07
DG86 H55-H59: Other disorders of eye and adnexa	0.01	0.01	0.01	0.01	0.01	0.01	0.01	0.01	0.01	0.01	0.01	0.01	0.01	0.01	0.01	0.01	0.01	0.01	0.01
DG87 H60-H62: Diseases of external ear	0.03	0.03	0.03	0.04	0.03	0.04	0.04	0.04	0.04	0.05	0.06	0.07	0.08	0.09	0.08	0.05	0.04	0.03	0.09
DG88 H65-H75: Diseases of middle ear and mastoid	0.02	0.02	0.02	0.02	0.02	0.02	0.02	0.02	0.02	0.02	0.02	0.02	0.01	0.01	0.01	0.018	0.02	0.01	0.02
DG89 H80-H83: Diseases of inner ear	0	0.01	0.01	0.01	0.01	0.01	0.01	0.02	0.02	0.02	0.02	0.02	0.02	0.02	0.02	0.0146667	0.02	0	0.02
DG90 H90-H95: Other disorders of ear	0.02	0.03	0.04	0.04	0.05	0.06	0.07	0.08	0.1	0.11	0.12	0.12	0.14	0.14	0.15	0.0846667	0.08	0.02	0.15
DG91 I00-I02: Acute rheumatic fever	0	0	0	0	0	0	0	0	0	0	0	0	0	0	0	0	0	0	0
DG92 I05-I09: Chronic rheumatic heart diseases	0	0	0	0	0	0	0	0	0.01	0.01	0.01	0.01	0.01	0.01	0.01	0.00466667	0	0	0.01
DG93 I10-I15: Hypertensive diseases	0.01	0.02	0.03	0.05	0.11	0.18	0.28	0.38	0.48	0.56	0.62	0.66	0.68	0.67	0.62	0.356667	0.38	0.01	0.68
DG94 I20-I25: Ischemic heart diseases	0	0	0	0	0.01	0.02	0.04	0.06	0.09	0.11	0.14	0.17	0.19	0.19	0.18	0.08	0.06	0	0.19
DG95 I26-I28: Pulmonary heart disease and diseases of pulmonary circulation	0	0	0	0	0	0	0	0	0	0	0.01	0.01	0.01	0.01	0.01	0.00333333	0	0	0.01
DG96 I30-I52: Other forms of heart disease	0.02	0.02	0.02	0.02	0.03	0.04	0.05	0.08	0.11	0.16	0.21	0.28	0.36	0.4	0.4	0.146667	0.08	0.02	0.4
DG97 I60-I69: Cerebrovascular diseases	0	0	0	0	0	0.01	0.01	0.02	0.03	0.05	0.07	0.09	0.12	0.14	0.14	0.0453333	0.02	0	0.14
DG98 I70-I79: Diseases of arteries, arterioles and capillaries	0	0	0	0	0	0.01	0.02	0.03	0.04	0.06	0.08	0.09	0.11	0.11	0.09	0.0426667	0.03	0	0.11
DG99 I80-I89: Diseases of veins, lymphatic vessels and lymph nodes, not elsewhere classified	0.03	0.05	0.06	0.07	0.08	0.09	0.1	0.1	0.11	0.12	0.13	0.14	0.14	0.14	0.13	0.0993333	0.1	0.03	0.14
DG100 I95-I99: Other and unspecified disorders of the circulatory system	0	0	0	0	0	0	0	0	0	0	0	0	0.01	0.01	0.01	0.002	0	0	0.01
DG101 J00-J06: Acute upper respiratory infections	0.21	0.19	0.17	0.16	0.13	0.1	0.09	0.08	0.09	0.09	0.09	0.09	0.08	0.07	0.07	0.114	0.09	0.07	0.21
DG102 J09-J18: Influenza and pneumonia	0.03	0.03	0.03	0.02	0.02	0.02	0.02	0.01	0.01	0.01	0.02	0.02	0.02	0.03	0.03	0.0213333	0.02	0.01	0.03
DG103 J20-J22: Other acute lower respiratory infections	0.02	0.02	0.02	0.02	0.02	0.02	0.03	0.03	0.03	0.03	0.04	0.05	0.05	0.05	0.07	0.0333333	0.03	0.02	0.07
DG104 J30-J39: Other diseases of upper respiratory tract	0.14	0.13	0.13	0.13	0.11	0.09	0.08	0.07	0.07	0.07	0.08	0.07	0.06	0.05	0.04	0.088	0.08	0.04	0.14
DG105 J40-J47: Chronic lower respiratory diseases	0.11	0.08	0.07	0.07	0.06	0.06	0.08	0.1	0.14	0.18	0.23	0.26	0.28	0.28	0.27	0.151333	0.11	0.06	0.28
DG106 J60-J70: Lung diseases due to external agents	0	0	0	0	0	0	0	0	0	0	0	0	0.01	0.01	0	0.00133333	0	0	0.01
DG107 J80-J84: Other respiratory diseases principally affecting the interstitium	0	0	0	0	0	0	0	0	0	0	0	0	0.01	0.01	0	0.00133333	0	0	0.01
DG108 J85-J86: Suppurative and necrotic conditions of lower respiratory tract	0	0	0	0	0	0	0	0	0	0	0	0	0	0	0	0	0	0	0
DG109 J90-J94: Other diseases of pleura	0	0	0	0	0	0	0	0	0	0	0.01	0.01	0.01	0.01	0.01	0.00333333	0	0	0.01
DG110 J95-J99: Other diseases of the respiratory system	0	0	0	0	0	0	0	0.01	0.01	0.01	0.01	0.01	0.01	0.01	0.01	0.00533333	0.01	0	0.01
DG111 K00-K14: Diseases of oral cavity, salivary glands and jaws	0.27	0.19	0.17	0.15	0.14	0.13	0.12	0.11	0.11	0.13	0.14	0.12	0.11	0.08	0.06	0.135333	0.13	0.06	0.27
DG112 K20-K31: Diseases of esophagus, stomach and duodenum	0.05	0.07	0.08	0.09	0.1	0.1	0.11	0.12	0.13	0.15	0.15	0.16	0.16	0.15	0.14	0.117333	0.12	0.05	0.16
DG113 K35-K38: Diseases of appendix	0	0	0	0	0	0	0	0	0	0	0	0	0	0	0	0	0	0	0
DG114 K40-K46: Hernia	0.02	0.02	0.03	0.04	0.06	0.07	0.08	0.1	0.12	0.14	0.15	0.15	0.17	0.17	0.18	0.1	0.1	0.02	0.18
DG115 K50-K52: Noninfective enteritis and colitis	0.02	0.03	0.03	0.03	0.02	0.02	0.02	0.02	0.02	0.02	0.02	0.02	0.02	0.03	0.02	0.0226667	0.02	0.02	0.03
DG116 K55-K63: Other diseases of intestines	0.03	0.04	0.04	0.05	0.05	0.05	0.06	0.07	0.08	0.1	0.12	0.14	0.18	0.19	0.21	0.094	0.07	0.03	0.21
DG117 K65-K67: Diseases of peritoneum	0	0	0	0	0	0	0	0	0	0	0	0	0	0	0	0	0	0	0
DG118 K70-K77: Diseases of liver	0	0.01	0.01	0.02	0.03	0.04	0.05	0.06	0.06	0.05	0.04	0.04	0.03	0.02	0.01	0.0313333	0.03	0	0.06
DG119 K80-K87: Disorders of gallbladder, biliary tract and pancreas	0	0	0.01	0.01	0.01	0.02	0.02	0.03	0.03	0.04	0.05	0.06	0.07	0.08	0.08	0.034	0.03	0	0.08
DG120 K90-K93: Other diseases of the digestive system	0	0	0	0	0.01	0.01	0.01	0.01	0.01	0.01	0.01	0.01	0.02	0.02	0.02	0.00933333	0.01	0	0.02
DG121 L00-L08: Infections of the skin and subcutaneous tissue	0.04	0.04	0.03	0.03	0.03	0.02	0.02	0.02	0.02	0.02	0.02	0.02	0.02	0.02	0.01	0.024	0.02	0.01	0.04
DG122 L10-L14: Bullous disorders	0	0	0	0	0	0	0	0	0	0	0	0	0	0	0	0	0	0	0
DG123 L20-L30: Dermatitis and eczema	0.09	0.09	0.09	0.09	0.08	0.08	0.07	0.07	0.08	0.09	0.1	0.1	0.09	0.09	0.08	0.086	0.09	0.07	0.1
DG124 L40-L45: Papulosquamous disorders	0.01	0.02	0.02	0.02	0.03	0.03	0.03	0.03	0.03	0.04	0.04	0.03	0.03	0.02	0.02	0.0266667	0.03	0.01	0.04
DG125 L50-L54: Urticaria and erythema	0.04	0.03	0.03	0.03	0.03	0.02	0.02	0.02	0.02	0.02	0.02	0.02	0.02	0.02	0.02	0.024	0.02	0.02	0.04
DG126 L55-L59: Radiation-related disorders of the skin and subcutaneous tissue	0	0	0	0	0	0	0	0.01	0.01	0.02	0.03	0.04	0.05	0.06	0.06	0.0186667	0.01	0	0.06
DG127 L60-L75: Disorders of skin appendages	0.17	0.1	0.07	0.06	0.05	0.04	0.04	0.03	0.03	0.03	0.03	0.03	0.02	0.02	0.02	0.0493333	0.03	0.02	0.17
DG128 L80-L99: Other disorders of the skin and subcutaneous tissue	0.02	0.02	0.02	0.02	0.02	0.02	0.02	0.03	0.03	0.04	0.05	0.05	0.05	0.06	0.06	0.034	0.03	0.02	0.06
DG129 M00-M03: Infectious arthropathies	0	0	0	0	0	0	0	0	0	0	0	0	0	0	0	0	0	0	0
DG130 M05-M14: Inflammatory polyarthropathies	0.01	0.01	0.01	0.01	0.02	0.03	0.05	0.06	0.08	0.08	0.09	0.1	0.1	0.09	0.1	0.056	0.06	0.01	0.1
DG131 M15-M19: Arthrosis	0	0	0.01	0.01	0.02	0.03	0.05	0.09	0.14	0.19	0.23	0.27	0.31	0.32	0.27	0.129333	0.09	0	0.32
DG132 M20-M25: Other joint disorders	0.11	0.11	0.11	0.11	0.11	0.11	0.12	0.13	0.13	0.13	0.12	0.11	0.1	0.09	0.09	0.112	0.11	0.09	0.13
DG133 M30-M36: Systemic connective tissue disorders	0	0	0	0	0	0	0	0	0	0.01	0.01	0.01	0.02	0.02	0.02	0.006	0	0	0.02
DG134 M40-M43: Deforming dorsopathies	0.06	0.03	0.02	0.02	0.02	0.02	0.02	0.02	0.02	0.02	0.02	0.02	0.02	0.02	0.02	0.0233333	0.02	0.02	0.06
DG135 M45-M49: Spondylopathies	0	0	0	0.01	0.01	0.02	0.02	0.04	0.05	0.05	0.06	0.07	0.07	0.06	0.04	0.0333333	0.04	0	0.07
DG136 M50-M54: Other dorsopathies	0.15	0.22	0.25	0.27	0.28	0.28	0.27	0.28	0.28	0.27	0.26	0.24	0.22	0.2	0.16	0.242	0.26	0.15	0.28
DG137 M60-M63: Disorders of muscles	0.01	0.01	0.01	0.01	0.01	0.01	0.01	0.01	0.01	0.01	0.01	0.01	0	0	0.01	0.00866667	0.01	0	0.01
DG138 M65-M68: Disorders of synovium and tendon	0.02	0.03	0.03	0.03	0.03	0.03	0.03	0.03	0.03	0.03	0.02	0.02	0.02	0.01	0.01	0.0246667	0.03	0.01	0.03
DG139 M70-M79: Other soft tissue disorders	0.08	0.09	0.1	0.11	0.13	0.15	0.16	0.18	0.19	0.2	0.18	0.16	0.14	0.11	0.08	0.137333	0.14	0.08	0.2
DG140 M80-M85: Disorders of bone density and structure	0	0	0	0	0	0	0.01	0.01	0.02	0.02	0.03	0.03	0.04	0.04	0.04	0.016	0.01	0	0.04
DG141 M86-M90: Other osteopathies	0	0	0	0	0	0	0	0	0.01	0.01	0.01	0.01	0.01	0.01	0.01	0.00466667	0	0	0.01
DG142 M91-M94: Chondropathies	0	0	0	0	0	0	0	0	0	0	0	0	0	0	0	0	0	0	0
DG143 M95-M99: Other	0	0	0	0	0	0	0	0	0	0	0	0	0.01	0.01	0	0.00133333	0	0	0.01
DG144 N00-N08: Glomerular diseases	0	0	0	0	0	0	0	0.01	0.01	0.01	0.01	0.01	0.01	0.01	0	0.00466667	0	0	0.01
DG145 N10-N16: Renal tubulo-interstitial diseases	0	0	0	0	0	0	0	0	0	0	0	0	0	0	0	0	0	0	0
DG146 N17-N19: Renal failure	0	0	0	0	0	0.01	0.01	0.02	0.03	0.04	0.07	0.1	0.14	0.18	0.21	0.054	0.02	0	0.21
DG147 N20-N23: Urolithiasis	0.01	0.01	0.02	0.02	0.03	0.04	0.04	0.04	0.05	0.05	0.05	0.04	0.04	0.03	0.02	0.0326667	0.04	0.01	0.05
DG148 N25-N29: Other disorders of kidney and ureter	0	0	0	0	0	0	0.01	0.01	0.01	0.02	0.02	0.02	0.02	0.02	0.02	0.01	0.01	0	0.02
DG149 N30-N39: Other diseases of urinary system	0.01	0.01	0.01	0.01	0.01	0.01	0.01	0.02	0.02	0.03	0.03	0.04	0.05	0.06	0.06	0.0253333	0.02	0.01	0.06
DG150 N40-N51: Diseases of male genital organs	0.06	0.05	0.05	0.05	0.05	0.06	0.08	0.14	0.22	0.31	0.37	0.42	0.44	0.44	0.42	0.210667	0.14	0.05	0.44
DG151 N60-N64: Disorders of breast	0.01	0.01	0	0	0	0	0	0	0	0	0	0	0.01	0.01	0	0.00266667	0	0	0.01
DG152 N70-N77: Inflammatory diseases of female pelvic organs	#N/A	#N/A	#N/A	#N/A	#N/A	#N/A	#N/A	#N/A	#N/A	#N/A	#N/A	#N/A	#N/A	#N/A	#N/A	#N/A	#N/A	#N/A	#N/A
DG153 N80-N98: Noninflammatory disorders of female genital tract	#N/A	#N/A	#N/A	#N/A	#N/A	#N/A	#N/A	#N/A	#N/A	#N/A	#N/A	#N/A	#N/A	#N/A	#N/A	#N/A	#N/A	#N/A	#N/A
DG154 N99: Other disorders of genitourinary tract	0	0	0	0	0	0	0	0	0	0	0	0	0	0	0	0	0	0	0
DG155 O00-O08: Pregnancy with abortive outcome	#N/A	#N/A	#N/A	#N/A	#N/A	#N/A	#N/A	#N/A	#N/A	#N/A	#N/A	#N/A	#N/A	#N/A	#N/A	#N/A	#N/A	#N/A	#N/A
DG156 O10-O16: Edema, proteinuria and hypertensive disorders	0	0	0	0	0	0	0	0	0	0	0	0	0	0	0	0	0	0	0
DG157 O20-O29: Other maternal disorders	0	0	0	0	0	0	0	0	0	0	0	0	0	0	0	0	0	0	0
DG158 O30-O48: Maternal care related to the fetus and amniotic cavity and possible delivery problems	0	0	0	0	0	0	0	0	0	0	0	0	0	0	0	0	0	0	0
DG159 O60-O75: Complications of labor and delivery	0	0	0	0	0	0	0	0	0	0	0	0	0	0	0	0	0	0	0
DG160 O80-O84: Delivery	0	0	0	0	0	0	0	0	0	0	0	0	0	0	0	0	0	0	0
DG161 O85-O92: Complications	0	0	0	0	0	0	0	0	0	0	0	0	0	0	0	0	0	0	0
DG162 O94-O99: Other obstetric conditions	0	0	0	0	0	0	0	0	0	0	0	0	0	0	0	0	0	0	0
DG163 P00-P04: Fetus and newborn affected by maternal factors and by complications of pregnancy, labor and delivery	0	0	0	0	0	0	0	0	0	0	0	0	0	0	0	0	0	0	0
DG164 P05-P08: Disorders related to length of gestation and fetal growth	0	0	0	0	0	0	0	0	0	0	0	0	0	0	0	0	0	0	0
DG165 P10-P15: Birth trauma	0	0	0	0	0	0	0	0	0	0	0	0	0	0	0	0	0	0	0
DG166 P20-P29: Respiratory and cardiovascular disorders specific to the perinatal period	0	0	0	0	0	0	0	0	0	0	0	0	0	0	0	0	0	0	0
DG167 P35-P39: Infections specific to the perinatal period	0	0	0	0	0	0	0	0	0	0	0	0	0	0	0	0	0	0	0
DG168 P50-P61: Hemorrhagic and hematological disorders of fetus and newborn	0	0	0	0	0	0	0	0	0	0	0	0	0	0	0	0	0	0	0
DG169 P70-P74: Transitory endocrine and metabolic disorders specific to fetus and newborn	0	0	0	0	0	0	0	0	0	0	0	0	0	0	0	0	0	0	0
DG170 P75-P78: Digestive system disorders of fetus and newborn	0	0	0	0	0	0	0	0	0	0	0	0	0	0	0	0	0	0	0
DG171 P80-P83: Conditions involving the integument and temperature regulation of fetus and newborn	0	0	0	0	0	0	0	0	0	0	0	0	0	0	0	0	0	0	0
DG172 P90-P96: Other disorders originating in the perinatal period	0	0	0	0	0	0	0	0	0	0	0	0	0	0	0	0	0	0	0
DG173 Q00-Q07: Congenital malformations of the nervous system	0	0	0	0	0	0	0	0	0	0	0	0	0	0	0	0	0	0	0
DG174 Q10-Q18: Congenital malformations of eye, ear, face and neck	0	0	0	0	0	0	0	0	0	0	0	0	0	0	0	0	0	0	0
DG175 Q20-Q28: Congenital malformations of the circulatory system	0	0	0	0	0	0	0	0	0	0	0	0	0	0	0	0	0	0	0
DG176 Q30-Q34: Congenital malformations of the respiratory system	0	0	0	0	0	0	0	0	0	0	0	0	0	0	0	0	0	0	0
DG177 Q35-Q37: Cleft lip and cleft palate	0	0	0	0	0	0	0	0	0	0	0	0	0	0	0	0	0	0	0
DG178 Q38-Q45: Other congenital malformations of the digestive system	0	0	0.01	0.01	0.01	0.01	0.01	0.01	0.01	0.02	0.02	0.02	0.02	0.02	0.02	0.0126667	0.01	0	0.02
DG179 Q50-Q56: Congenital malformations of genital organs	0	0	0	0	0	0	0	0	0	0	0	0	0	0	0	0	0	0	0
DG180 Q60-Q64: Congenital malformations of the urinary system	0	0	0	0	0	0	0	0	0	0	0	0	0	0	0.01	0.000666667	0	0	0.01
DG181 Q65-Q79: Congenital malformations and deformations of the musculoskeletal system	0.01	0.01	0.01	0	0	0	0	0	0	0	0	0	0	0	0	0.002	0	0	0.01
DG182 Q80-Q89: Other congenital malformations	0	0	0	0	0	0	0	0	0	0	0	0	0	0	0	0	0	0	0
DG183 Q90-Q99: Chromosomal abnormalities, not elsewhere classified	0	0	0	0	0	0	0	0	0	0	0	0	0	0	0	0	0	0	0
DG197 S00-S09: Injuries to the head	0.03	0.03	0.02	0.02	0.02	0.02	0.01	0.01	0.01	0.01	0.01	0.01	0.02	0.02	0.02	0.0173333	0.02	0.01	0.03
DG198 S10-S19: Injuries to the neck	0.01	0.02	0.01	0.01	0.01	0.01	0	0	0	0	0	0	0	0	0	0.00466667	0	0	0.02
DG199 S20-S29: Injuries to the thorax	0.01	0.01	0.01	0.01	0.01	0.01	0.01	0.01	0.01	0.01	0.01	0.01	0.01	0.01	0.01	0.01	0.01	0.01	0.01
DG200 S30-S39: Injuries to the abdomen, lower back, lumbar spine and pelvis	0.01	0.01	0	0	0	0	0	0	0	0	0	0	0	0.01	0.01	0.00266667	0	0	0.01
DG201 S40-S49: Injuries to the shoulder and upper arm	0.02	0.02	0.02	0.01	0.01	0.01	0.01	0.01	0.01	0.01	0.01	0.01	0.01	0.01	0.01	0.012	0.01	0.01	0.02
DG202 S50-S59: Injuries to the elbow and forearm	0.02	0.01	0.01	0.01	0.01	0.01	0.01	0.01	0	0	0	0	0	0.01	0.01	0.00733333	0.01	0	0.02
DG203 S60-S69: Injuries to the wrist and hand	0.06	0.05	0.04	0.03	0.03	0.02	0.02	0.02	0.01	0.01	0.01	0.01	0.01	0.01	0.01	0.0226667	0.02	0.01	0.06
DG204 S70-S79: Injuries to the hip and thigh	0.01	0	0	0	0	0	0	0	0	0	0	0	0.01	0.01	0.02	0.00333333	0	0	0.02
DG205 S80-S89: Injuries to the knee and lower leg	0.04	0.04	0.03	0.03	0.03	0.03	0.03	0.03	0.03	0.03	0.02	0.02	0.02	0.02	0.01	0.0273333	0.03	0.01	0.04
DG206 S90-S99: Injuries to the ankle and foot	0.05	0.04	0.03	0.02	0.02	0.02	0.01	0.01	0.01	0.01	0.01	0.01	0.01	0.01	0.01	0.018	0.01	0.01	0.05
DG207 T00-T07: Injuries involving multiple body regions	0.02	0.02	0.01	0.01	0.01	0.01	0.01	0.01	0.01	0.01	0.01	0.01	0.01	0.01	0.01	0.0113333	0.01	0.01	0.02
DG208 T08-T14: Injuries to unspecified part of trunk, limb or body region	0.1	0.08	0.07	0.05	0.05	0.05	0.04	0.04	0.04	0.04	0.04	0.05	0.06	0.07	0.07	0.0566667	0.05	0.04	0.1
DG209 T15-T19: Effects of foreign body entering through natural orifice	0.01	0.01	0.01	0.01	0.01	0.01	0.01	0	0	0	0	0	0	0	0	0.00466667	0	0	0.01
DG210 T20-T25: Burns and corrosions of external body surface, specified by site	0.01	0.01	0.01	0	0	0	0	0	0	0	0	0	0	0	0	0.002	0	0	0.01
DG211 T26-T28: Burns and corrosions confined to eye and internal organs	0	0	0	0	0	0	0	0	0	0	0	0	0	0	0	0	0	0	0
DG212 T29-T32: Burns and corrosions of multiple and unspecified body regions	0.01	0.01	0.01	0.01	0	0	0	0	0	0	0	0	0	0	0	0.00266667	0	0	0.01
DG213 T33-T35: Frostbite	0	0	0	0	0	0	0	0	0	0	0	0	0	0	0	0	0	0	0
DG214 T36-T50: Poisoning by drugs, medicaments and biological substances	0.01	0.01	0.01	0.01	0.01	0.01	0	0	0	0.01	0.01	0.01	0.02	0.02	0.01	0.00933333	0.01	0	0.02
DG215 T51-T65: Toxic effects of substances chiefly nonmedicinal as to source	0.02	0.02	0.02	0.02	0.02	0.02	0.02	0.02	0.02	0.01	0.01	0.01	0.01	0.01	0	0.0153333	0.02	0	0.02
DG216 T66-T78: Other and unspecified effects of external causes	0.01	0.01	0.01	0.01	0.01	0.01	0	0	0	0	0	0	0.01	0	0.01	0.00533333	0.01	0	0.01
DG217 T79: Certain early complications of trauma	0	0	0	0	0	0	0	0	0	0	0	0	0	0	0	0	0	0	0
DG218 T80-T88: Complications of surgical and medical care, not elsewhere classified	0	0	0	0	0	0	0	0	0	0.01	0.01	0.01	0.01	0.01	0	0.00333333	0	0	0.01
DG219 T90-T98: Sequelae of injuries, of poisoning and of other consequences of external causes	0	0	0	0	0	0	0	0	0	0	0	0	0	0	0	0	0	0	0
DG220 V01-V09: Pedestrian injured in transport accident	0	0	0	0	0	0	0	0	0	0	0	0	0	0	0	0	0	0	0
DG221 V10-V19: Pedal cyclist injured in transport accident	0	0	0	0	0	0	0	0	0	0	0	0	0	0	0	0	0	0	0
DG222 V20-V29: Motorcycle rider injured in transport accident	0.01	0	0	0	0	0	0	0	0	0	0	0	0	0	0	0.000666667	0	0	0.01
DG223 V30-V39: Occupant of three-wheeled motor vehicle injured in transport accident	0	0	0	0	0	0	0	0	0	0	0	0	0	0	0	0	0	0	0
DG224 V40-V49: Car occupant injured in transport accident	0	0	0	0	0	0	0	0	0	0	0	0	0	0	0	0	0	0	0
DG225 V50-V59: Occupant of pick-up truck or van injured in transport accident	0	0	0	0	0	0	0	0	0	0	0	0	0	0	0	0	0	0	0
DG226 V60-V69: Occupant of heavy transport vehicle injured in transport accident	0	0	0	0	0	0	0	0	0	0	0	0	0	0	0	0	0	0	0
DG227 V70-V79: Bus occupant injured in transport accident	0	0	0	0	0	0	0	0	0	0	0	0	0	0	0	0	0	0	0
DG228 V80-V89: Other land transport accidents	0.01	0	0	0	0	0	0	0	0	0	0	0	0	0	0	0.000666667	0	0	0.01
DG229 V90-V94: Water transport accidents	0	0	0	0	0	0	0	0	0	0	0	0	0	0	0	0	0	0	0
DG230 V95-V97: Air and space transport accidents	0	0	0	0	0	0	0	0	0	0	0	0	0	0	0	0	0	0	0
DG231 V98-V99: Other and unspecified transport accidents	0	0	0	0	0	0	0	0	0	0	0	0	0	0	0	0	0	0	0
DG232 W00-W19: Falls	0	0	0	0	0	0	0	0	0	0	0.01	0.01	0.02	0.03	0.04	0.00733333	0	0	0.04
DG233 W20-W49: Exposure to inanimate mechanical forces	0	0	0	0	0	0	0	0	0	0	0	0	0	0	0	0	0	0	0
DG234 W50-W64: Exposure to animate mechanical forces	0.01	0.01	0.01	0.01	0.01	0.01	0.01	0.01	0.01	0.01	0.01	0.01	0.01	0.01	0.01	0.01	0.01	0.01	0.01
DG235 W65-W74: Accidental drowning and submersion	0	0	0	0	0	0	0	0	0	0	0	0	0	0	0	0	0	0	0
DG236 W75-W84: Other accidental threats to breathing	0	0	0	0	0	0	0	0	0	0	0	0	0	0	0	0	0	0	0
DG237 W85-W99: Exposure to electric current, radiation and extreme ambient air temperature and pressure	0	0	0	0	0	0	0	0	0	0	0	0	0	0	0	0	0	0	0
DG238 X00-X09: Exposure to smoke, fire and flames	0	0	0	0	0	0	0	0	0	0	0	0	0	0	0	0	0	0	0
DG239 X10-X19: Contact with heat and hot substances	0	0	0	0	0	0	0	0	0	0	0	0	0	0	0	0	0	0	0
DG240 X20-X29: Contact with venomous animals and plants	0	0	0	0	0	0	0	0	0	0	0	0	0	0	0	0	0	0	0
DG241 X30-X39: Exposure to forces of nature	0	0	0	0	0	0	0	0	0	0	0	0	0	0	0	0	0	0	0
DG242 X40-X49: Accidental poisoning by and exposure to noxious substances	0	0	0	0	0	0	0	0	0	0	0	0	0	0	0	0	0	0	0
DG243 X50-X57: Overexertion, travel and privation	0	0	0.01	0	0	0	0	0	0	0	0	0	0	0	0	0.000666667	0	0	0.01
DG244 X58-X59: Accidental exposure to other and unspecified factors	0	0	0	0	0	0	0	0	0	0	0	0	0	0	0	0	0	0	0
DG245 X60-X84: Intentional self-harm	0	0	0	0	0	0	0	0	0	0	0	0	0	0	0	0	0	0	0
DG246 X85-Y09: Assault	0.01	0.01	0.01	0.01	0	0	0	0	0	0	0	0	0	0	0	0.00266667	0	0	0.01
DG247 Y10-Y34: Event of undetermined intent	0	0	0	0	0	0	0	0	0	0	0	0	0	0	0	0	0	0	0
DG248 Y35-Y36: Legal intervention and operations of war	0	0	0	0	0	0	0	0	0	0	0	0	0	0	0	0	0	0	0
DG249 Y40-Y59: Drugs, medicaments and biological substances causing adverse effects in therapeutic use	0	0	0	0	0.01	0.01	0.01	0.01	0.01	0.02	0.02	0.03	0.04	0.04	0.04	0.016	0.01	0	0.04
DG250 Y60-Y69: Misadventures to patients during surgical and medical care	0	0	0	0	0	0	0	0	0	0	0	0	0	0	0	0	0	0	0
DG251 Y70-Y82: Medical devices associated with adverse incidents in diagnostic and therapeutic use	0	0	0	0	0	0	0	0	0	0	0	0	0	0	0	0	0	0	0
DG252 Y83-Y84: Surgical and other medical procedures as the cause of abnormal reaction of the patient	0	0.01	0.01	0.01	0.01	0.01	0.01	0.01	0.01	0.01	0.01	0.01	0.01	0.01	0.01	0.00933333	0.01	0	0.01
DG253 Y85-Y89: Sequelae of external causes of morbidity and mortality	0	0	0	0	0	0	0	0	0	0	0	0	0	0	0	0	0	0	0
DG254 Y90-Y98: Supplementary factors related to causes of morbidity and mortality classified elsewhere	0	0	0	0	0	0	0	0	0	0	0	0	0	0	0	0	0	0	0

## Sheet: Gender distribution
Table S1. Individuals distribution by gender.
Age group	Women (n)	Men (n)	Total
[19,24]	42877	36549	79426
(24,29]	48339	39374	87713
(29,34]	64289	56060	120349
(34,39]	65764	59758	125522
(39,44]	61796	55992	117788
(44,49]	58226	52393	110619
(49,54]	55873	48473	104346
(54,59]	52274	44891	97165
(59,64]	51450	45414	96864
(64,69]	45481	40148	85629
(69,74]	39064	33155	72219
(74,79]	40117	30209	70326
(79,84]	31722	20469	52191
(84,89]	19408	10149	29557
≥90	9068	3338	12406
Total	685748	576372	1262120
