# Supplementary material for: Disease networks identify specific conditions and pleiotropy influencing multimorbidity in the general population
Source: Sci Rep. 2018 Oct 29;8:15970. doi: 10.1038/s41598-018-34361-3 (PMC6206057; doi:10.1038/s41598-018-34361-3)
Supplement: Supplementary file 3 — Table S2 [file 41598_2018_34361_MOESM3_ESM.xlsx]

## Sheet: women_19-24
Table S2. Disease network women aged 19-24 years.
Disease A	Disease B
N60-N64	D60-D64	{'weight': -2.33705716351}
N60-N64	O85-O92	{'weight': 3.28976638358}
N60-N64	G50-G59	{'weight': 2.02443712987}
T66-T78	S40-S49	{'weight': 2.13614462119}
T66-T78	B95-B97	{'weight': -2.22959861931}
T66-T78	O20-O29	{'weight': -1.87620402547}
T66-T78	T20-T25	{'weight': -1.7926743942}
T66-T78	D65-D69	{'weight': 2.88209988573}
T66-T78	D55-D59	{'weight': -1.78624903795}
T66-T78	F60-F69	{'weight': 2.59388989716}
T66-T78	L50-L54	{'weight': 2.21460668354}
T66-T78	T00-T07	{'weight': -2.59584392565}
T66-T78	O80-O84	{'weight': -2.04968864426}
N80-N98	E20-E35	{'weight': 1.86305231115}
N70-N77	Y83-Y84	{'weight': -2.03712013434}
N70-N77	A50-A64	{'weight': 2.48700619346}
N70-N77	B35-B49	{'weight': 2.16020716186}
O00-O08	O20-O29	{'weight': 4.61757990868}
O00-O08	M05-M14	{'weight': -1.85249278945}
O00-O08	K50-K52	{'weight': -1.76349402555}
O00-O08	Q65-Q79	{'weight': -2.71940667491}
O00-O08	X85-Y09	{'weight': 3.10471491228}
O00-O08	M40-M43	{'weight': -1.89925834363}
O00-O08	I95-I99	{'weight': -1.91446229913}
O00-O08	O80-O84	{'weight': 3.01155956113}
O00-O08	O85-O92	{'weight': 2.11656976744}
O00-O08	H49-H52	{'weight': -2.06411207252}
S10-S19	S40-S49	{'weight': 2.74298691744}
S10-S19	S60-S69	{'weight': 1.90822090823}
S10-S19	B95-B97	{'weight': -2.48047904471}
S10-S19	T20-T25	{'weight': 2.00562484286}
S10-S19	S90-S99	{'weight': 2.0602699969}
S10-S19	F90-F98	{'weight': 1.94864686437}
S10-S19	D60-D64	{'weight': -2.17309979709}
S10-S19	M05-M14	{'weight': 2.24026867457}
S10-S19	X85-Y09	{'weight': 2.45425145245}
S10-S19	Y83-Y84	{'weight': -1.77279193973}
S10-S19	Q65-Q79	{'weight': 2.54349695981}
S10-S19	M70-M79	{'weight': 1.87742635196}
S10-S19	I95-I99	{'weight': 2.45678683618}
O20-O29	S40-S49	{'weight': 1.91946458949}
O20-O29	D10-D36	{'weight': -2.33035776757}
O20-O29	S90-S99	{'weight': -2.31205541432}
O20-O29	M05-M14	{'weight': -2.8704900063}
O20-O29	D70-D77	{'weight': 1.95785388128}
O20-O29	N30-N39	{'weight': 1.97884159517}
O20-O29	H10-H13	{'weight': -2.92360939431}
O20-O29	F90-F98	{'weight': -1.74170301094}
O20-O29	T51-T65	{'weight': -2.28140961355}
O20-O29	O85-O92	{'weight': 4.097833705}
O20-O29	M40-M43	{'weight': -2.24225109033}
O20-O29	Y83-Y84	{'weight': -2.53338619773}
O20-O29	Q65-Q79	{'weight': -2.80919840474}
O20-O29	B95-B97	{'weight': 2.25689208217}
O20-O29	O80-O84	{'weight': 8.89933582399}
O20-O29	S00-S09	{'weight': -2.47720222963}
O20-O29	H49-H52	{'weight': -3.19840007463}
O20-O29	I30-I52	{'weight': -2.12477552068}
S00-S09	N20-N23	{'weight': -1.97572902333}
S00-S09	S60-S69	{'weight': 2.07916711117}
S00-S09	N10-N16	{'weight': -1.75327098444}
S00-S09	T00-T07	{'weight': 2.62592630397}
S00-S09	F90-F98	{'weight': 2.33330108535}
S00-S09	E50-E64	{'weight': -4.30965319402}
S00-S09	M05-M14	{'weight': 1.88767656015}
S00-S09	H80-H83	{'weight': -1.80982811297}
S00-S09	G50-G59	{'weight': 2.09658938104}
S00-S09	Y83-Y84	{'weight': -2.80523357511}
S00-S09	S50-S59	{'weight': 2.14751867774}
S00-S09	X85-Y09	{'weight': 3.1019714234}
M40-M43	Q65-Q79	{'weight': 2.35929414549}
M40-M43	X85-Y09	{'weight': -1.88547562706}
M40-M43	O80-O84	{'weight': -2.28627702498}
M40-M43	O85-O92	{'weight': -3.08181542552}
T36-T50	F90-F98	{'weight': -1.92362746927}
F40-F48	F60-F69	{'weight': 2.43896473265}
F60-F69	T51-T65	{'weight': 2.1331840796}
F60-F69	F50-F59	{'weight': 3.84379642436}
F60-F69	T00-T07	{'weight': 1.96539237257}
F60-F69	D70-D77	{'weight': 2.11738271605}
F60-F69	D60-D64	{'weight': 2.08952241715}
F60-F69	E70-E90	{'weight': -1.92848147025}
F60-F69	M05-M14	{'weight': 2.2605509424}
F60-F69	F90-F98	{'weight': 3.95845009232}
F60-F69	G50-G59	{'weight': 1.88304787}
F60-F69	J20-J22	{'weight': 2.27559043178}
F60-F69	Y83-Y84	{'weight': 3.20168757467}
F60-F69	T29-T32	{'weight': -2.69515124659}
F60-F69	I95-I99	{'weight': -3.04778785829}
F60-F69	F30-F39	{'weight': 5.18240524907}
K40-K46	S40-S49	{'weight': 2.61365437367}
K40-K46	N10-N16	{'weight': 2.14994150092}
K40-K46	T29-T32	{'weight': 2.33580092974}
K40-K46	T20-T25	{'weight': -2.51169624741}
K40-K46	H10-H13	{'weight': -2.14709517923}
K40-K46	W50-W64	{'weight': -3.12386594211}
K40-K46	Q65-Q79	{'weight': 2.62553462082}
K40-K46	M60-M63	{'weight': -1.74348329718}
K40-K46	G50-G59	{'weight': 3.07336828524}
K40-K46	Y83-Y84	{'weight': -2.23261888658}
K40-K46	I95-I99	{'weight': -4.35720782704}
K40-K46	H55-H59	{'weight': -1.73298038575}
K40-K46	I30-I52	{'weight': 2.67019978079}
H65-H75	B95-B97	{'weight': -1.75076769985}
H65-H75	D55-D59	{'weight': -2.10394850386}
H65-H75	H80-H83	{'weight': 1.96134196841}
H65-H75	J20-J22	{'weight': 2.06245731958}
H65-H75	H90-H95	{'weight': 3.10069323122}
H65-H75	H60-H62	{'weight': 2.53569020781}
F90-F98	F50-F59	{'weight': 2.39130192299}
F90-F98	S60-S69	{'weight': 1.89259082495}
F90-F98	D55-D59	{'weight': -2.21092893626}
F90-F98	M05-M14	{'weight': 2.01361392597}
F90-F98	X85-Y09	{'weight': 2.02211846821}
F90-F98	Y83-Y84	{'weight': -3.94467896541}
F90-F98	B95-B97	{'weight': -5.51936935886}
F90-F98	O80-O84	{'weight': -2.53700118945}
M60-M63	T29-T32	{'weight': 2.93125371982}
M60-M63	B25-B34	{'weight': 2.05949645759}
M60-M63	S90-S99	{'weight': 2.06505719913}
M60-M63	D55-D59	{'weight': -3.76700795298}
M60-M63	H80-H83	{'weight': 2.53682766781}
M60-M63	G50-G59	{'weight': 2.33355329846}
K20-K31	O80-O84	{'weight': -1.83900459454}
W50-W64	S60-S69	{'weight': 1.97610753102}
W50-W64	N10-N16	{'weight': -2.50880425403}
W50-W64	T29-T32	{'weight': 2.02092030488}
W50-W64	B25-B34	{'weight': 2.20309407323}
W50-W64	S50-S59	{'weight': -1.99895048627}
W50-W64	J20-J22	{'weight': 1.8971060619}
W50-W64	B95-B97	{'weight': -1.87216145408}
W50-W64	O85-O92	{'weight': -1.73997714392}
T29-T32	T51-T65	{'weight': -3.3439839541}
T29-T32	T20-T25	{'weight': 2.87254212307}
T29-T32	T00-T07	{'weight': 1.98376052559}
T29-T32	E50-E64	{'weight': -1.90157893509}
T29-T32	D65-D69	{'weight': -2.42563612193}
T29-T32	M05-M14	{'weight': 2.13907273755}
T29-T32	X85-Y09	{'weight': 2.05046592338}
T29-T32	Q65-Q79	{'weight': -2.74506145486}
T29-T32	O80-O84	{'weight': 1.88426156505}
T29-T32	O85-O92	{'weight': 3.26167137579}
T29-T32	I30-I52	{'weight': -2.07626466404}
M70-M79	S40-S49	{'weight': 2.08300878507}
M70-M79	Y83-Y84	{'weight': -2.10103318796}
M70-M79	M05-M14	{'weight': 2.10030541792}
M70-M79	G50-G59	{'weight': 2.04115650052}
M65-M68	H80-H83	{'weight': 1.89189420681}
M65-M68	G50-G59	{'weight': 3.5189848069}
H55-H59	S40-S49	{'weight': 2.18370257194}
H55-H59	T51-T65	{'weight': -2.00534863291}
H55-H59	S90-S99	{'weight': -2.43874338223}
H55-H59	E50-E64	{'weight': -3.42106490659}
H55-H59	D60-D64	{'weight': 1.95383914331}
H55-H59	D65-D69	{'weight': -2.18193903491}
H55-H59	D55-D59	{'weight': 2.80425114454}
H55-H59	H10-H13	{'weight': 4.35824915825}
H55-H59	H00-H06	{'weight': 2.20532338948}
H55-H59	G50-G59	{'weight': 2.20096504286}
H55-H59	I95-I99	{'weight': 2.0709080176}
H55-H59	O85-O92	{'weight': -1.93052219138}
H55-H59	Y83-Y84	{'weight': -2.22683489983}
H60-H62	S50-S59	{'weight': -4.12751591762}
H60-H62	M05-M14	{'weight': 2.12961882222}
H60-H62	H80-H83	{'weight': 1.96357510468}
H60-H62	Y83-Y84	{'weight': -2.76281767226}
H60-H62	H90-H95	{'weight': 2.53050571111}
H60-H62	O85-O92	{'weight': -1.79638850666}
H49-H52	S40-S49	{'weight': -1.86208223523}
H49-H52	B95-B97	{'weight': -2.81543588508}
H49-H52	T20-T25	{'weight': -2.26370781538}
H49-H52	Q65-Q79	{'weight': 2.63927412096}
H49-H52	A50-A64	{'weight': -1.75476079921}
H49-H52	O80-O84	{'weight': -3.8823806081}
H49-H52	O85-O92	{'weight': -1.96248863027}
H53-H54	L80-L99	{'weight': 2.17965348845}
H53-H54	B95-B97	{'weight': -1.76695353375}
H53-H54	T20-T25	{'weight': -2.13103761924}
B95-B97	S40-S49	{'weight': 2.42284002938}
B95-B97	S60-S69	{'weight': -2.86759023874}
B95-B97	N10-N16	{'weight': -2.50880425403}
B95-B97	S80-S89	{'weight': -2.87298551671}
B95-B97	D70-D77	{'weight': -2.42787508454}
B95-B97	D55-D59	{'weight': -2.24983091168}
B95-B97	M20-M25	{'weight': -1.84653388374}
B95-B97	A50-A64	{'weight': 5.76532047345}
B95-B97	X85-Y09	{'weight': -2.76777759638}
B95-B97	Y83-Y84	{'weight': 2.49122664312}
B95-B97	I95-I99	{'weight': -1.95848590153}
B95-B97	O80-O84	{'weight': 2.71145420216}
B95-B97	S50-S59	{'weight': -1.99895048627}
T20-T25	S60-S69	{'weight': 1.87944783311}
T20-T25	N10-N16	{'weight': 1.98298069141}
T20-T25	T00-T07	{'weight': 3.80398523723}
T20-T25	S90-S99	{'weight': 2.48967752493}
T20-T25	E00-E07	{'weight': -1.93691256385}
T20-T25	T51-T65	{'weight': -2.17984000746}
T20-T25	L40-L45	{'weight': -2.29371224666}
T20-T25	X85-Y09	{'weight': 2.24679829802}
T20-T25	J09-J18	{'weight': -2.47699232689}
T20-T25	Q65-Q79	{'weight': -1.78942090165}
T20-T25	I95-I99	{'weight': 1.90513640807}
T20-T25	I30-I52	{'weight': -2.70690580031}
T20-T25	O80-O84	{'weight': -2.07572824591}
T20-T25	L80-L99	{'weight': -1.98679944959}
E20-E35	T00-T07	{'weight': -2.02579471512}
E20-E35	E65-E68	{'weight': 1.86183490494}
E00-E07	T00-T07	{'weight': -2.40403279814}
E00-E07	I30-I52	{'weight': 2.01984317125}
D70-D77	S40-S49	{'weight': -1.78417333302}
D70-D77	S90-S99	{'weight': -1.90031951862}
D70-D77	D60-D64	{'weight': 2.19399853801}
D70-D77	E50-E64	{'weight': -2.66576486228}
D70-D77	D65-D69	{'weight': 4.70529492455}
D70-D77	E70-E90	{'weight': 2.33344217687}
D70-D77	L80-L99	{'weight': 2.02838791849}
D70-D77	X85-Y09	{'weight': -2.3928912937}
D70-D77	G50-G59	{'weight': -1.77017981668}
D70-D77	Y83-Y84	{'weight': -1.73519602584}
D70-D77	O85-O92	{'weight': 1.99427906977}
D70-D77	I30-I52	{'weight': 2.06139423077}
D60-D64	T51-T65	{'weight': -1.78137462975}
D60-D64	S80-S89	{'weight': -3.77545070784}
D60-D64	D55-D59	{'weight': 3.04408841348}
D60-D64	L80-L99	{'weight': 1.95037299854}
D60-D64	J09-J18	{'weight': -1.73503609994}
D60-D64	E65-E68	{'weight': -1.85641097403}
D60-D64	O80-O84	{'weight': 3.24236237145}
D60-D64	O85-O92	{'weight': -2.28654056954}
D65-D69	T51-T65	{'weight': -1.89857032908}
D65-D69	B25-B34	{'weight': -1.82772815262}
D65-D69	E70-E90	{'weight': -1.73563332323}
D65-D69	X85-Y09	{'weight': -1.9382419479}
D65-D69	L80-L99	{'weight': 1.92629431955}
D65-D69	Q65-Q79	{'weight': 2.88734006734}
D55-D59	N20-N23	{'weight': -3.39743918651}
D55-D59	S60-S69	{'weight': -3.44606665578}
D55-D59	S50-S59	{'weight': 1.87328517753}
D55-D59	B25-B34	{'weight': -2.78797490496}
D55-D59	S90-S99	{'weight': -1.76096275392}
D55-D59	I80-I89	{'weight': -2.00507264967}
D55-D59	H80-H83	{'weight': 1.92792266187}
D55-D59	H90-H95	{'weight': -1.74410523124}
D55-D59	Q65-Q79	{'weight': -1.78300720666}
D55-D59	O80-O84	{'weight': -2.06828835973}
A00-A09	J20-J22	{'weight': 1.87056731044}
A00-A09	H80-H83	{'weight': 1.91700447094}
A00-A09	B25-B34	{'weight': 2.28851696531}
Q65-Q79	N10-N16	{'weight': -3.97649089255}
Q65-Q79	O80-O84	{'weight': -4.09193740234}
Q65-Q79	F30-F39	{'weight': -2.06360636239}
Q65-Q79	L00-L08	{'weight': -2.17332635879}
Q65-Q79	T51-T65	{'weight': -2.14858782098}
Q65-Q79	Y83-Y84	{'weight': -3.18119271404}
Q65-Q79	J09-J18	{'weight': -1.83110991907}
Q65-Q79	O85-O92	{'weight': -2.75788884484}
Q65-Q79	X85-Y09	{'weight': -4.38696737178}
A50-A64	S60-S69	{'weight': -1.78726674822}
A50-A64	E50-E64	{'weight': 1.986800515}
A50-A64	E65-E68	{'weight': -1.93701829264}
A50-A64	X85-Y09	{'weight': 1.89717041658}
A50-A64	L50-L54	{'weight': -1.88461646104}
J40-J47	J20-J22	{'weight': 2.20977632962}
J40-J47	O80-O84	{'weight': -1.78231773445}
J40-J47	J30-J39	{'weight': 2.25717163381}
S50-S59	S40-S49	{'weight': 4.76524569342}
S50-S59	S60-S69	{'weight': 5.5523021317}
S50-S59	S80-S89	{'weight': 3.17842846553}
S50-S59	B25-B34	{'weight': -2.477085617}
S50-S59	T00-T07	{'weight': 2.14840461779}
S50-S59	T08-T14	{'weight': 2.03250629409}
S50-S59	E50-E64	{'weight': -2.19481306994}
S50-S59	E70-E90	{'weight': -3.52840683816}
S50-S59	B35-B49	{'weight': -2.12824539445}
S50-S59	H00-H06	{'weight': -2.32730834713}
S50-S59	X85-Y09	{'weight': 2.53788147832}
S50-S59	G50-G59	{'weight': 2.05839240851}
S50-S59	O80-O84	{'weight': -1.83765188796}
S50-S59	I30-I52	{'weight': -2.39643631784}
S40-S49	N20-N23	{'weight': 3.20887591678}
S40-S49	S60-S69	{'weight': 2.84723590283}
S40-S49	S80-S89	{'weight': 2.13141673571}
S40-S49	T08-T14	{'weight': 1.96874139075}
S40-S49	M05-M14	{'weight': 2.39352452725}
S40-S49	K50-K52	{'weight': 2.20002932014}
S40-S49	H80-H83	{'weight': 2.10181372549}
S40-S49	T51-T65	{'weight': -1.99232688854}
S40-S49	L40-L45	{'weight': -4.1928073326}
S40-S49	X85-Y09	{'weight': 2.94991400069}
S40-S49	I30-I52	{'weight': -2.47405368846}
N20-N23	N10-N16	{'weight': 7.39076582123}
N20-N23	N30-N39	{'weight': 2.83196813299}
N20-N23	M05-M14	{'weight': -3.43410219931}
N20-N23	G50-G59	{'weight': 1.94054551489}
N20-N23	O80-O84	{'weight': -3.8985003615}
N20-N23	I30-I52	{'weight': -2.54196888775}
S60-S69	S80-S89	{'weight': 3.06779643051}
S60-S69	S90-S99	{'weight': 2.55440530801}
S60-S69	T08-T14	{'weight': 2.44883689243}
S60-S69	K50-K52	{'weight': 1.92254947644}
S60-S69	O80-O84	{'weight': -1.97714975395}
S60-S69	X85-Y09	{'weight': 3.30234963388}
S60-S69	M05-M14	{'weight': 2.00961490176}
S60-S69	O85-O92	{'weight': -1.77674899519}
N10-N16	T00-T07	{'weight': -2.92091331017}
N10-N16	N30-N39	{'weight': 2.83827397125}
N10-N16	M05-M14	{'weight': -2.03162534692}
N10-N16	X85-Y09	{'weight': 2.02211846821}
N10-N16	O85-O92	{'weight': 1.92994748687}
N10-N16	I30-I52	{'weight': -3.00767311146}
S80-S89	S90-S99	{'weight': 2.44584517414}
S80-S89	T08-T14	{'weight': 1.85936686904}
S80-S89	E70-E90	{'weight': -2.2538631175}
S80-S89	M20-M25	{'weight': 1.91154572921}
S80-S89	O80-O84	{'weight': -2.64115959605}
T00-T07	S90-S99	{'weight': 2.18827191998}
T00-T07	I80-I89	{'weight': -2.91384658442}
T00-T07	T51-T65	{'weight': -2.10431389012}
T00-T07	L40-L45	{'weight': 1.95702900077}
T00-T07	O85-O92	{'weight': -2.02579471512}
S90-S99	T08-T14	{'weight': 1.9305650113}
S90-S99	O80-O84	{'weight': -2.02067308814}
T08-T14	E50-E64	{'weight': -2.04908459081}
T08-T14	X85-Y09	{'weight': 2.66400516324}
T08-T14	H80-H83	{'weight': 1.91747208369}
M20-M25	O80-O84	{'weight': -1.90972578539}
M20-M25	M05-M14	{'weight': 1.85764777955}
H00-H06	Y83-Y84	{'weight': 1.92576752635}
H00-H06	O80-O84	{'weight': -6.01142803834}
X85-Y09	Y83-Y84	{'weight': -1.97812346946}
X85-Y09	L50-L54	{'weight': 2.21460668354}
X85-Y09	O80-O84	{'weight': 1.96506810391}
X85-Y09	O85-O92	{'weight': 2.33249014008}
X85-Y09	E65-E68	{'weight': -1.7901105821}
L40-L45	Y83-Y84	{'weight': -4.07771066073}
L50-L54	M05-M14	{'weight': 2.09638924492}
L50-L54	O80-O84	{'weight': -1.8953110059}
G50-G59	F30-F39	{'weight': 1.97522503847}
G50-G59	E50-E64	{'weight': -2.24812836719}
G50-G59	O85-O92	{'weight': 2.36475779024}
G50-G59	K55-K63	{'weight': 1.90025179573}
G50-G59	H80-H83	{'weight': -1.88819180446}
G50-G59	G40-G47	{'weight': 1.85787343324}
G50-G59	O80-O84	{'weight': 2.12506969656}
G50-G59	T51-T65	{'weight': -1.9767007953}
L80-L99	T51-T65	{'weight': -2.04478591586}
L80-L99	Y83-Y84	{'weight': -5.29813186557}
L80-L99	O85-O92	{'weight': -2.29656925624}
H90-H95	O80-O84	{'weight': -2.00132938405}
I95-I99	F30-F39	{'weight': 2.06500799476}
I95-I99	Y83-Y84	{'weight': 2.50049153559}
I95-I99	J09-J18	{'weight': 1.861762024}
O80-O84	O85-O92	{'weight': 8.12715608369}
O80-O84	J30-J39	{'weight': -2.08936803725}
O80-O84	D10-D36	{'weight': -2.46868950719}
O80-O84	F50-F59	{'weight': -1.79301257084}
O80-O84	E70-E90	{'weight': -2.27846514448}
O80-O84	E65-E68	{'weight': -1.94801019972}
O80-O84	J20-J22	{'weight': -1.81719220095}
O85-O92	K50-K52	{'weight': -5.36534738904}
O85-O92	M05-M14	{'weight': 2.12912356203}
O85-O92	J20-J22	{'weight': -2.44950672855}
O85-O92	D10-D36	{'weight': -2.03359480478}
O85-O92	E50-E64	{'weight': -1.91046481797}
O85-O92	H80-H83	{'weight': 2.49284883721}
K50-K52	M05-M14	{'weight': 1.99646788838}
K50-K52	Y83-Y84	{'weight': -2.06295527517}
B35-B49	H80-H83	{'weight': 2.05519454887}
B25-B34	J20-J22	{'weight': 2.31339093729}
K55-K63	I80-I89	{'weight': 2.6342033561}
F30-F39	F50-F59	{'weight': 2.74172891808}
E50-E64	E65-E68	{'weight': -2.32662033258}
E50-E64	Y83-Y84	{'weight': 2.26891245449}
E70-E90	E65-E68	{'weight': 1.89378661713}
H80-H83	Y83-Y84	{'weight': -1.8508757609}
H80-H83	J20-J22	{'weight': 2.05717438588}
M05-M14	T51-T65	{'weight': -4.39093220141}
M05-M14	J20-J22	{'weight': 1.87415175368}
M05-M14	Y83-Y84	{'weight': 2.46108368729}
J20-J22	J09-J18	{'weight': 1.92147052971}

## Sheet: women_25-29
Table. Disease network women aged 25-29 years.
Disease A	Disease B
N60-N64	O85-O92	{'weight': 2.02159366549}
T66-T78	B15-B19	{'weight': -1.92846355944}
T66-T78	T29-T32	{'weight': -5.08967914107}
T66-T78	S10-S19	{'weight': 2.21766789856}
T66-T78	D70-D77	{'weight': 2.19947673757}
T66-T78	D60-D64	{'weight': -1.74843294234}
T66-T78	X85-Y09	{'weight': 2.26441103824}
T66-T78	L50-L54	{'weight': 2.56701332035}
T66-T78	S00-S09	{'weight': -2.70961335568}
T66-T78	W50-W64	{'weight': 2.43906791129}
T66-T78	I10-I15	{'weight': -3.17342104719}
T66-T78	O80-O84	{'weight': -1.79420343822}
T66-T78	I95-I99	{'weight': 2.1439759227}
N70-N77	A50-A64	{'weight': 2.18299622913}
N70-N77	T51-T65	{'weight': -1.65517801361}
N70-N77	B35-B49	{'weight': 2.08521364328}
O00-O08	O20-O29	{'weight': 3.24150880134}
O00-O08	I70-I79	{'weight': -2.30404021597}
O00-O08	O30-O48	{'weight': 4.18009090909}
O00-O08	E20-E35	{'weight': -1.70560242009}
O00-O08	H00-H06	{'weight': -1.78427356793}
O00-O08	Q65-Q79	{'weight': -1.83943951399}
O00-O08	X85-Y09	{'weight': 1.94327638191}
O00-O08	W50-W64	{'weight': -1.91098285029}
O00-O08	H49-H52	{'weight': -1.88641676493}
S10-S19	S60-S69	{'weight': 2.02651537936}
S10-S19	B95-B97	{'weight': -3.36358840688}
S10-S19	D60-D64	{'weight': -2.62758848963}
S10-S19	D55-D59	{'weight': -2.09106518546}
S10-S19	F60-F69	{'weight': 2.12406503271}
S10-S19	I70-I79	{'weight': 2.69223057644}
S10-S19	Q65-Q79	{'weight': 2.06080536393}
S10-S19	G50-G59	{'weight': 2.25812830894}
S10-S19	O80-O84	{'weight': -4.04456029293}
S10-S19	X85-Y09	{'weight': 2.55694260778}
O20-O29	S90-S99	{'weight': -1.74791515315}
O20-O29	O30-O48	{'weight': 5.55898994132}
O20-O29	S00-S09	{'weight': -2.19157202259}
O20-O29	E20-E35	{'weight': -2.95968536315}
O20-O29	I70-I79	{'weight': -5.99720722398}
O20-O29	M05-M14	{'weight': -3.32355516939}
O20-O29	H00-H06	{'weight': -1.70291069323}
O20-O29	Q65-Q79	{'weight': -3.19192922209}
O20-O29	L40-L45	{'weight': -2.19925020285}
O20-O29	O80-O84	{'weight': 4.34130643037}
O20-O29	T29-T32	{'weight': -2.57287593868}
O20-O29	S80-S89	{'weight': -1.68810277416}
O20-O29	O85-O92	{'weight': 2.31249077019}
O20-O29	H49-H52	{'weight': -1.71466300995}
O30-O48	S60-S69	{'weight': -2.7989821883}
O30-O48	B15-B19	{'weight': 2.79825949367}
O30-O48	E20-E35	{'weight': -2.64461407973}
O30-O48	D70-D77	{'weight': -3.03307888041}
O30-O48	B95-B97	{'weight': -1.65903307888}
O30-O48	K40-K46	{'weight': 2.1222}
O30-O48	H80-H83	{'weight': 2.35329341317}
O30-O48	G50-G59	{'weight': 1.96209319527}
O30-O48	J20-J22	{'weight': -3.81000848176}
O30-O48	T29-T32	{'weight': -2.82951653944}
O30-O48	I30-I52	{'weight': 2.10966257669}
O30-O48	O80-O84	{'weight': 3.25829081633}
O30-O48	O85-O92	{'weight': 2.92555831266}
O30-O48	H90-H95	{'weight': -1.66106870229}
O30-O48	J40-J47	{'weight': -1.66694939214}
S00-S09	S80-S89	{'weight': 2.22836652442}
S00-S09	T08-T14	{'weight': 1.89107035075}
S00-S09	F60-F69	{'weight': 2.12087574588}
S00-S09	M05-M14	{'weight': 1.88638948354}
S00-S09	X85-Y09	{'weight': 4.3767486079}
S00-S09	Y83-Y84	{'weight': -1.65332340346}
S00-S09	H55-H59	{'weight': 2.56503820575}
S00-S09	O85-O92	{'weight': 1.89107035075}
M40-M43	B15-B19	{'weight': -1.74624009599}
M40-M43	I70-I79	{'weight': 1.9548172412}
M40-M43	Q65-Q79	{'weight': 2.56515782314}
M40-M43	X85-Y09	{'weight': -1.95500297666}
M40-M43	I10-I15	{'weight': -1.64203408664}
M40-M43	O80-O84	{'weight': -2.36315115407}
M40-M43	I30-I52	{'weight': 1.94282449739}
F40-F48	F60-F69	{'weight': 2.45272431391}
F40-F48	O80-O84	{'weight': -1.6355313384}
F60-F69	B15-B19	{'weight': 2.48330387966}
F60-F69	F50-F59	{'weight': 4.59838282736}
F60-F69	F30-F39	{'weight': 5.06494356058}
F60-F69	M05-M14	{'weight': 1.94238620291}
F60-F69	K50-K52	{'weight': -1.65535902687}
F60-F69	X85-Y09	{'weight': 3.94333681394}
F60-F69	O85-O92	{'weight': 1.94720601979}
F60-F69	I95-I99	{'weight': 3.81361208885}
K40-K46	S60-S69	{'weight': -2.13337057035}
K40-K46	E50-E64	{'weight': -2.41781997973}
K40-K46	I70-I79	{'weight': -3.14187302178}
K40-K46	X85-Y09	{'weight': -1.71531613535}
K40-K46	L40-L45	{'weight': -2.07389478475}
K40-K46	G50-G59	{'weight': 1.94500118343}
K40-K46	K20-K31	{'weight': 2.42253473684}
K40-K46	I10-I15	{'weight': 2.08229538462}
K40-K46	K80-K87	{'weight': 2.36935142232}
K40-K46	O85-O92	{'weight': 2.30299950372}
H65-H75	I70-I79	{'weight': 2.02350315887}
H65-H75	H60-H62	{'weight': 4.00923252205}
H65-H75	H90-H95	{'weight': 2.81207424284}
H80-H83	H60-H62	{'weight': 1.883947586}
H80-H83	B15-B19	{'weight': -1.63755973438}
H80-H83	B25-B34	{'weight': 1.94998039491}
H80-H83	D70-D77	{'weight': -2.31642152299}
H80-H83	E50-E64	{'weight': -1.93812449575}
H80-H83	O85-O92	{'weight': -2.08840687644}
H80-H83	M05-M14	{'weight': 2.14941898381}
H80-H83	M60-M63	{'weight': 2.45647883865}
H80-H83	G50-G59	{'weight': 1.99821067923}
H80-H83	J09-J18	{'weight': 1.91590607506}
H80-H83	J20-J22	{'weight': 1.9760958937}
H80-H83	I95-I99	{'weight': 2.52484190498}
H80-H83	H53-H54	{'weight': 2.07397727909}
H80-H83	K80-K87	{'weight': -2.36824303358}
H80-H83	F30-F39	{'weight': 2.019747683}
H80-H83	I30-I52	{'weight': 2.1704198964}
M60-M63	S60-S69	{'weight': 2.23762890575}
M60-M63	T29-T32	{'weight': 2.45942425692}
M60-M63	B25-B34	{'weight': 1.87926257691}
M60-M63	S90-S99	{'weight': 1.87398323363}
M60-M63	I95-I99	{'weight': 2.42816428505}
M60-M63	T08-T14	{'weight': 1.90016460703}
M60-M63	D70-D77	{'weight': -2.17925484598}
M60-M63	A00-A09	{'weight': 1.94362470633}
M60-M63	J09-J18	{'weight': 2.00934375748}
M60-M63	O80-O84	{'weight': -2.15000310308}
M60-M63	G50-G59	{'weight': 2.12398207276}
M60-M63	W50-W64	{'weight': 2.31299033634}
M60-M63	Q65-Q79	{'weight': 2.29081424343}
M60-M63	M70-M79	{'weight': 1.87964245615}
M60-M63	H55-H59	{'weight': 1.96882706221}
M60-M63	H60-H62	{'weight': 2.00252703095}
K20-K31	B95-B97	{'weight': 1.97959315467}
W50-W64	B15-B19	{'weight': -2.41548232276}
W50-W64	B95-B97	{'weight': -3.73788245516}
W50-W64	I95-I99	{'weight': 1.95622778951}
W50-W64	T08-T14	{'weight': 1.98019522055}
W50-W64	H60-H62	{'weight': 1.91581408779}
W50-W64	X85-Y09	{'weight': 1.97220201141}
W50-W64	Y83-Y84	{'weight': -1.83454353628}
W50-W64	T29-T32	{'weight': 2.50978865081}
W50-W64	S80-S89	{'weight': 2.00824371484}
W50-W64	O85-O92	{'weight': -3.08050435466}
W50-W64	I30-I52	{'weight': -1.86894122758}
T29-T32	S60-S69	{'weight': 2.95071288424}
T29-T32	B15-B19	{'weight': -2.72599764166}
T29-T32	B95-B97	{'weight': -2.10919754236}
T29-T32	E20-E35	{'weight': -2.24147168953}
T29-T32	D70-D77	{'weight': -1.92803947123}
T29-T32	M05-M14	{'weight': -1.7425681127}
T29-T32	I80-I89	{'weight': -1.84177372308}
T29-T32	I70-I79	{'weight': 1.908162359}
T29-T32	T51-T65	{'weight': -2.39531227373}
T29-T32	G50-G59	{'weight': -1.9438548584}
T29-T32	T08-T14	{'weight': 1.95598479033}
T29-T32	A50-A64	{'weight': -3.67923415875}
T29-T32	J20-J22	{'weight': 2.89027976194}
T29-T32	K80-K87	{'weight': 2.28290540434}
M70-M79	M05-M14	{'weight': 2.08748753543}
M70-M79	G50-G59	{'weight': 2.51400574354}
M65-M68	M05-M14	{'weight': 2.22001197241}
M65-M68	G50-G59	{'weight': 1.92150393531}
M65-M68	D55-D59	{'weight': -1.96591572023}
H55-H59	I70-I79	{'weight': -1.92031279091}
H55-H59	L80-L99	{'weight': 2.44919777065}
H55-H59	H10-H13	{'weight': 3.35882780686}
H55-H59	H00-H06	{'weight': 2.38412246756}
H55-H59	M05-M14	{'weight': 2.50577989736}
H55-H59	X85-Y09	{'weight': 1.90766660528}
H55-H59	Y83-Y84	{'weight': -2.84490783839}
H55-H59	I10-I15	{'weight': -2.05465566106}
H60-H62	D70-D77	{'weight': -1.89435327287}
H60-H62	Y83-Y84	{'weight': -1.77992924967}
H60-H62	H90-H95	{'weight': 2.80910041841}
H49-H52	N20-N23	{'weight': -1.84329866745}
H49-H52	D55-D59	{'weight': -2.29388278616}
H49-H52	I70-I79	{'weight': 2.18150432818}
H49-H52	Q65-Q79	{'weight': 3.50101926895}
H49-H52	Y83-Y84	{'weight': -1.81096009433}
H49-H52	B95-B97	{'weight': -1.8449155961}
H49-H52	H53-H54	{'weight': 2.32230819983}
H53-H54	T51-T65	{'weight': -1.67624861537}
H53-H54	E50-E64	{'weight': 2.05348343246}
H53-H54	H00-H06	{'weight': 2.1606216985}
H53-H54	Q65-Q79	{'weight': 2.44512717988}
H53-H54	I95-I99	{'weight': 2.36438466242}
H53-H54	O80-O84	{'weight': -1.859368212}
H53-H54	O85-O92	{'weight': -2.23013508761}
B95-B97	S60-S69	{'weight': -2.0864364178}
B95-B97	H00-H06	{'weight': -1.74501954943}
B95-B97	I70-I79	{'weight': 2.44080890707}
B95-B97	E65-E68	{'weight': -2.01028500107}
B95-B97	L00-L08	{'weight': -1.77753544166}
B95-B97	I30-I52	{'weight': -1.64891702352}
B95-B97	Q65-Q79	{'weight': -1.96251473965}
B95-B97	A50-A64	{'weight': 2.43365530535}
B95-B97	X85-Y09	{'weight': -2.01309501645}
B95-B97	I95-I99	{'weight': -5.41208961708}
B95-B97	D55-D59	{'weight': -3.07528082914}
B95-B97	J40-J47	{'weight': -1.69443927264}
E20-E35	X85-Y09	{'weight': -2.13934228401}
E20-E35	I95-I99	{'weight': -2.46492775724}
E20-E35	O80-O84	{'weight': -1.89638180351}
E20-E35	I10-I15	{'weight': 2.86213055706}
E00-E07	E50-E64	{'weight': 2.1379478107}
K80-K87	B00-B09	{'weight': -1.7105553142}
K80-K87	N20-N23	{'weight': 3.09282506046}
K80-K87	B15-B19	{'weight': 2.34310860593}
K80-K87	H00-H06	{'weight': -1.63082604108}
K80-K87	E50-E64	{'weight': -3.53581993835}
K80-K87	D55-D59	{'weight': 2.78354255442}
K80-K87	A50-A64	{'weight': -2.01607914934}
K80-K87	X85-Y09	{'weight': 2.12612295614}
K80-K87	L60-L75	{'weight': -1.8080897412}
K80-K87	H90-H95	{'weight': -1.65311062053}
K80-K87	I10-I15	{'weight': 3.66142905235}
K80-K87	E65-E68	{'weight': 2.39523175356}
D70-D77	B15-B19	{'weight': 2.73774530626}
D70-D77	D60-D64	{'weight': 2.26473171932}
D70-D77	E70-E90	{'weight': 1.91043965816}
D70-D77	F50-F59	{'weight': 2.27302611892}
D70-D77	X85-Y09	{'weight': 2.4453981316}
D70-D77	Y83-Y84	{'weight': -1.66449450754}
D70-D77	Q65-Q79	{'weight': -1.79395519146}
D70-D77	I10-I15	{'weight': 2.07963345379}
D60-D64	T51-T65	{'weight': -2.46855023894}
D60-D64	F10-F19	{'weight': -1.94661844558}
D60-D64	D55-D59	{'weight': 4.71757026729}
D50-D53	F10-F19	{'weight': -1.67187030062}
D55-D59	N20-N23	{'weight': -1.79234158754}
D55-D59	B15-B19	{'weight': 2.51597893071}
D55-D59	O80-O84	{'weight': -1.8489418482}
D55-D59	M05-M14	{'weight': -2.54072281181}
D55-D59	Y83-Y84	{'weight': -2.26401042636}
D55-D59	H90-H95	{'weight': -1.92440886241}
D55-D59	I10-I15	{'weight': 2.44630566802}
D55-D59	I30-I52	{'weight': -3.07528082914}
A00-A09	J20-J22	{'weight': 1.92122209468}
A00-A09	B15-B19	{'weight': -1.89276058351}
A00-A09	B25-B34	{'weight': 2.18020656056}
Q65-Q79	T51-T65	{'weight': -1.67154885289}
Q65-Q79	M20-M25	{'weight': 2.32896126823}
Q65-Q79	I10-I15	{'weight': 2.39586637589}
Q65-Q79	I30-I52	{'weight': 2.54775156537}
Q65-Q79	O80-O84	{'weight': -4.71966734935}
Q65-Q79	O85-O92	{'weight': -3.23473799623}
A50-A64	B15-B19	{'weight': 3.04867036669}
A50-A64	X85-Y09	{'weight': 2.56293778388}
J40-J47	J30-J39	{'weight': 2.22629597817}
J40-J47	J20-J22	{'weight': 2.03249582251}
N20-N23	S90-S99	{'weight': -1.63814215946}
N20-N23	N30-N39	{'weight': 2.25724135667}
N20-N23	M05-M14	{'weight': -2.38192763607}
N20-N23	I10-I15	{'weight': 1.95704453441}
S60-S69	B15-B19	{'weight': -5.39316080184}
S60-S69	S90-S99	{'weight': 2.77390818484}
S60-S69	H00-H06	{'weight': 1.86817391304}
S60-S69	X85-Y09	{'weight': 3.38601187757}
S60-S69	T08-T14	{'weight': 2.61704489059}
S60-S69	S80-S89	{'weight': 1.97022328549}
S60-S69	O85-O92	{'weight': -1.7194966797}
S80-S89	T51-T65	{'weight': -1.96450071371}
S80-S89	T08-T14	{'weight': 1.85884158287}
S80-S89	M20-M25	{'weight': 2.05505484228}
S80-S89	X85-Y09	{'weight': 3.01861280085}
S80-S89	I95-I99	{'weight': -1.89257121579}
S80-S89	O80-O84	{'weight': -1.66404766338}
S90-S99	T08-T14	{'weight': 2.35113805924}
S90-S99	E50-E64	{'weight': -1.86307536358}
S90-S99	O80-O84	{'weight': -2.92911313846}
S90-S99	O85-O92	{'weight': -2.50942303316}
T08-T14	L00-L08	{'weight': 1.89186104218}
T08-T14	X85-Y09	{'weight': 2.95349077896}
T08-T14	O80-O84	{'weight': -1.75076025569}
M20-M25	M05-M14	{'weight': 2.31956685168}
M20-M25	T51-T65	{'weight': -1.65929465741}
M20-M25	G50-G59	{'weight': 2.09587799426}
H10-H13	Y83-Y84	{'weight': -4.02159746788}
H10-H13	H00-H06	{'weight': 2.20548309179}
H10-H13	T51-T65	{'weight': -1.8611059393}
I70-I79	T51-T65	{'weight': -2.09374418172}
I70-I79	O80-O84	{'weight': -2.95587413889}
I70-I79	E65-E68	{'weight': -1.63468797075}
I70-I79	B35-B49	{'weight': -1.63240297219}
I70-I79	G50-G59	{'weight': -1.69912493018}
I70-I79	O85-O92	{'weight': -2.02587972445}
I70-I79	I30-I52	{'weight': 3.25441187609}
D10-D36	O80-O84	{'weight': -2.15164057689}
L40-L45	M05-M14	{'weight': 2.98381521444}
L40-L45	G50-G59	{'weight': -3.73854099864}
L40-L45	I10-I15	{'weight': -2.15685057614}
L40-L45	O80-O84	{'weight': -1.95112021349}
L40-L45	O85-O92	{'weight': -2.22874559534}
L50-L54	B15-B19	{'weight': -1.87780053373}
G50-G59	E65-E68	{'weight': 2.1590156043}
G50-G59	M05-M14	{'weight': 3.36297161521}
G50-G59	Y83-Y84	{'weight': 2.38357988166}
G50-G59	I95-I99	{'weight': -2.49391450658}
G40-G47	B15-B19	{'weight': -2.06533544343}
L80-L99	Y83-Y84	{'weight': -2.69347731645}
L80-L99	I10-I15	{'weight': -2.91793375949}
L80-L99	T51-T65	{'weight': -2.07746907834}
L80-L99	I30-I52	{'weight': -3.65864002151}
H90-H95	Y83-Y84	{'weight': -1.82312418544}
H90-H95	I10-I15	{'weight': -1.64587600074}
I95-I99	B15-B19	{'weight': -1.74869153272}
I95-I99	E65-E68	{'weight': -1.64954367419}
I95-I99	X85-Y09	{'weight': 2.72421922698}
I95-I99	O85-O92	{'weight': -2.23013508761}
J09-J18	J20-J22	{'weight': 2.29069347183}
O85-O92	T51-T65	{'weight': -1.7361705869}
O85-O92	X85-Y09	{'weight': 2.41101288078}
O85-O92	O80-O84	{'weight': 6.3237833595}
O85-O92	I30-I52	{'weight': -4.07677030969}
O85-O92	B15-B19	{'weight': 1.89790966486}
O85-O92	B25-B34	{'weight': -2.57820290035}
O85-O92	F10-F19	{'weight': -1.69395592779}
O85-O92	E50-E64	{'weight': 1.92429771367}
I30-I52	M05-M14	{'weight': 1.95748041062}
I30-I52	X85-Y09	{'weight': -4.02619003289}
I30-I52	I10-I15	{'weight': 2.28121755545}
I30-I52	Y83-Y84	{'weight': -3.64177992925}
K50-K52	I10-I15	{'weight': -1.74672624589}
K50-K52	X85-Y09	{'weight': 2.05697076607}
K50-K52	O80-O84	{'weight': -1.97514429343}
B15-B19	T51-T65	{'weight': -5.4454581187}
B15-B19	L00-L08	{'weight': -2.6802374894}
B15-B19	I10-I15	{'weight': -1.69966279815}
B15-B19	H00-H06	{'weight': -2.25532178986}
B15-B19	E50-E64	{'weight': -2.4448995635}
B15-B19	E70-E90	{'weight': -1.75768013405}
B15-B19	M05-M14	{'weight': 1.89321186866}
B25-B34	J20-J22	{'weight': 3.09697865819}
B25-B34	I10-I15	{'weight': -2.21780894654}
L00-L08	E50-E64	{'weight': -1.90330788804}
L00-L08	H00-H06	{'weight': 1.87956521739}
L00-L08	Y83-Y84	{'weight': -1.8320610687}
H00-H06	O80-O84	{'weight': -1.67864457271}
H00-H06	T51-T65	{'weight': -1.69862843667}
H00-H06	Y83-Y84	{'weight': -1.71290262521}
H00-H06	I10-I15	{'weight': -1.85564451064}
F10-F19	O80-O84	{'weight': -1.65708095665}
M05-M14	E50-E64	{'weight': 1.91953460052}
M05-M14	X85-Y09	{'weight': 2.70567565551}
M05-M14	O80-O84	{'weight': -4.91429280705}
M05-M14	I10-I15	{'weight': 3.22137281036}
F30-F39	O80-O84	{'weight': -1.85948406049}
F30-F39	F50-F59	{'weight': 2.6586376149}
F30-F39	X85-Y09	{'weight': 2.27760805773}
E50-E64	E70-E90	{'weight': 1.86271899403}
I10-I15	T51-T65	{'weight': -4.48044022425}
I10-I15	Y83-Y84	{'weight': -1.93632470676}
I10-I15	X85-Y09	{'weight': 1.86853498261}
I10-I15	J20-J22	{'weight': 2.31778203987}
I10-I15	E70-E90	{'weight': 3.11161892501}
I10-I15	E65-E68	{'weight': 3.48241220619}
E70-E90	E65-E68	{'weight': 1.8722100636}
I80-I89	K55-K63	{'weight': 2.12575282316}
F50-F59	X85-Y09	{'weight': 2.08871267164}
T51-T65	O80-O84	{'weight': -1.68878131529}
O80-O84	Y83-Y84	{'weight': -4.37907279836}
O80-O84	X85-Y09	{'weight': -2.42065413021}

## Sheet: women_30-34
Table. Disease network women aged 30-34 years.
Disease A	Disease B
N60-N64	E10-E14	{'weight': -1.66346497846}
N60-N64	O85-O92	{'weight': 2.02156415811}
T66-T78	N20-N23	{'weight': 1.97829099552}
T66-T78	S60-S69	{'weight': 1.79809810899}
T66-T78	T51-T65	{'weight': -2.27237941172}
T66-T78	F50-F59	{'weight': 1.91761631169}
T66-T78	S10-S19	{'weight': 2.12106859735}
T66-T78	H55-H59	{'weight': 1.82450016318}
T66-T78	O80-O84	{'weight': -1.91887414643}
T66-T78	F20-F29	{'weight': -1.83238967786}
T66-T78	F60-F69	{'weight': 2.46971781798}
T66-T78	I70-I79	{'weight': 3.21531566191}
T66-T78	H80-H83	{'weight': 2.02806193535}
T66-T78	L50-L54	{'weight': 2.09847559932}
T66-T78	Y83-Y84	{'weight': -2.97290360715}
T66-T78	Y40-Y59	{'weight': -1.5134782}
T66-T78	O85-O92	{'weight': -2.30985601477}
T66-T78	I30-I52	{'weight': -1.619421674}
T36-T50	H55-H59	{'weight': -1.67307082082}
T36-T50	F20-F29	{'weight': -1.59811498523}
T36-T50	T29-T32	{'weight': -1.56297274099}
T36-T50	X85-Y09	{'weight': 1.94761434571}
T36-T50	I70-I79	{'weight': -1.64557130043}
N70-N77	B35-B49	{'weight': 2.25469849841}
N70-N77	F20-F29	{'weight': -1.7642164956}
N70-N77	A50-A64	{'weight': 2.72031681553}
N70-N77	N30-N39	{'weight': 1.90272517138}
O00-O08	O20-O29	{'weight': 2.17601489285}
O00-O08	O30-O48	{'weight': 3.4554310567}
O00-O08	D70-D77	{'weight': -1.93159275563}
O00-O08	F20-F29	{'weight': -1.97827777691}
O00-O08	I70-I79	{'weight': -1.63689355877}
O00-O08	Q65-Q79	{'weight': -1.72005125294}
O00-O08	H90-H95	{'weight': -1.53583109793}
S10-S19	N20-N23	{'weight': 1.99306408883}
S10-S19	T51-T65	{'weight': -1.60415273219}
S10-S19	B95-B97	{'weight': 1.84516221616}
S10-S19	E10-E14	{'weight': -2.96104310224}
S10-S19	S00-S09	{'weight': 2.35787376065}
S10-S19	F20-F29	{'weight': -2.06967754981}
S10-S19	D55-D59	{'weight': -2.52757081305}
S10-S19	L00-L08	{'weight': 1.82123477323}
S10-S19	T08-T14	{'weight': 2.05263895578}
S10-S19	T29-T32	{'weight': 1.88629900852}
S10-S19	M70-M79	{'weight': 1.99511781446}
S10-S19	H55-H59	{'weight': 1.93838616063}
O20-O29	S60-S69	{'weight': -1.89048670846}
O20-O29	O30-O48	{'weight': 3.08405784832}
O20-O29	F20-F29	{'weight': -4.61393084353}
O20-O29	F60-F69	{'weight': -1.86916372422}
O20-O29	I70-I79	{'weight': -1.52708861547}
O20-O29	B95-B97	{'weight': -2.35596291745}
O20-O29	O80-O84	{'weight': 2.71356208361}
O20-O29	O85-O92	{'weight': 2.02500081718}
O20-O29	H49-H52	{'weight': -1.57289062231}
O30-O48	S90-S99	{'weight': -1.53712143602}
O30-O48	F10-F19	{'weight': -1.57779652242}
O30-O48	E10-E14	{'weight': 2.12742013491}
O30-O48	S00-S09	{'weight': -1.64106612329}
O30-O48	F20-F29	{'weight': -4.27118169516}
O30-O48	D55-D59	{'weight': -1.73871113254}
O30-O48	L00-L08	{'weight': -2.19543778874}
O30-O48	X85-Y09	{'weight': -2.89155220955}
O30-O48	L40-L45	{'weight': -1.85840501485}
O30-O48	B95-B97	{'weight': -1.81745710775}
O30-O48	F50-F59	{'weight': -2.32057230206}
O30-O48	O80-O84	{'weight': 4.02435054773}
O30-O48	H49-H52	{'weight': -1.86050490753}
O30-O48	S80-S89	{'weight': -2.6427149279}
S00-S09	S60-S69	{'weight': 2.13210183109}
S00-S09	S90-S99	{'weight': 2.48261968987}
S00-S09	F20-F29	{'weight': 2.54798747587}
S00-S09	E10-E14	{'weight': -1.96522733283}
S00-S09	D55-D59	{'weight': -3.35506851872}
S00-S09	F60-F69	{'weight': 2.39602705775}
S00-S09	I70-I79	{'weight': 2.30953945005}
S00-S09	X85-Y09	{'weight': 4.8390350382}
S00-S09	T08-T14	{'weight': 2.67339212709}
S00-S09	Y40-Y59	{'weight': 2.05658989123}
S00-S09	H53-H54	{'weight': 1.89073586775}
M40-M43	E10-E14	{'weight': -3.09683616171}
M40-M43	Q65-Q79	{'weight': 2.52384863408}
F40-F48	F60-F69	{'weight': 2.51498804226}
F40-F48	O80-O84	{'weight': -1.53861327896}
F40-F48	X85-Y09	{'weight': 1.81876495822}
F40-F48	F50-F59	{'weight': 1.82834205894}
F60-F69	Y83-Y84	{'weight': -3.52470873711}
F60-F69	H55-H59	{'weight': -1.62457029974}
F60-F69	E20-E35	{'weight': 1.99941450091}
F60-F69	E10-E14	{'weight': 2.25214192773}
F60-F69	A50-A64	{'weight': 1.80742774675}
F60-F69	S60-S69	{'weight': 2.02213298664}
F60-F69	L00-L08	{'weight': 1.90294222117}
F60-F69	X85-Y09	{'weight': 3.73955094443}
F60-F69	L80-L99	{'weight': -2.03151394484}
F60-F69	J20-J22	{'weight': 1.81777068092}
F60-F69	I95-I99	{'weight': 2.05995065526}
F60-F69	Y40-Y59	{'weight': 2.97221451687}
F60-F69	B15-B19	{'weight': 2.52584776839}
F60-F69	F50-F59	{'weight': 5.3143371606}
F60-F69	I70-I79	{'weight': 2.92055838222}
F60-F69	F10-F19	{'weight': 1.79549490511}
F60-F69	F30-F39	{'weight': 4.19260841108}
F60-F69	F20-F29	{'weight': 14.2692599593}
F60-F69	O80-O84	{'weight': -2.27503927577}
K40-K46	B95-B97	{'weight': 2.16539490848}
K40-K46	E10-E14	{'weight': -1.70797492573}
K40-K46	F20-F29	{'weight': -2.98455412279}
K40-K46	I70-I79	{'weight': 2.42962151131}
K40-K46	X85-Y09	{'weight': -2.02051672914}
K40-K46	A50-A64	{'weight': -1.71017592434}
K40-K46	K20-K31	{'weight': 2.0105460639}
K40-K46	K80-K87	{'weight': 2.23340909993}
K40-K46	O85-O92	{'weight': 1.86059354035}
H65-H75	H90-H95	{'weight': 2.89324293116}
H65-H75	Q65-Q79	{'weight': 1.86954561977}
H65-H75	H80-H83	{'weight': 1.87933739342}
H65-H75	H60-H62	{'weight': 2.76958535272}
H65-H75	M60-M63	{'weight': 1.86424392324}
H80-H83	B15-B19	{'weight': -3.55018743486}
H80-H83	S80-S89	{'weight': 1.95997642341}
H80-H83	B25-B34	{'weight': 2.37759956264}
H80-H83	D60-D64	{'weight': -2.22716794475}
H80-H83	E50-E64	{'weight': 2.11198012746}
H80-H83	M60-M63	{'weight': 2.33748432018}
H80-H83	D55-D59	{'weight': -2.64348488855}
H80-H83	H00-H06	{'weight': 1.82713357694}
H80-H83	X85-Y09	{'weight': -1.95388013502}
H80-H83	A50-A64	{'weight': -4.96132308793}
H80-H83	W50-W64	{'weight': 2.04430382372}
H80-H83	H90-H95	{'weight': 2.47494777631}
H80-H83	I95-I99	{'weight': 1.80904314548}
H80-H83	Y40-Y59	{'weight': 3.54240183284}
M60-M63	S60-S69	{'weight': 2.00335364216}
M60-M63	B15-B19	{'weight': -2.89722969715}
M60-M63	T29-T32	{'weight': 2.08728526275}
M60-M63	B25-B34	{'weight': 2.11119320887}
M60-M63	S90-S99	{'weight': 1.81134713912}
M60-M63	O80-O84	{'weight': -1.6648649069}
M60-M63	D55-D59	{'weight': -1.61796730389}
M60-M63	I70-I79	{'weight': -1.94885594736}
M60-M63	Q65-Q79	{'weight': -1.53589649862}
M60-M63	G50-G59	{'weight': 1.91325168695}
M60-M63	J20-J22	{'weight': 2.00026172022}
M60-M63	W50-W64	{'weight': 2.03307187106}
M60-M63	L40-L45	{'weight': -1.84463905178}
M60-M63	M70-M79	{'weight': 1.81810487404}
M60-M63	J09-J18	{'weight': 1.8709641209}
M60-M63	H49-H52	{'weight': -1.53893615808}
K20-K31	K80-K87	{'weight': 1.9530522414}
K20-K31	O80-O84	{'weight': -1.70329760923}
K20-K31	B95-B97	{'weight': 2.29730743805}
W50-W64	S60-S69	{'weight': 2.28532396182}
W50-W64	H00-H06	{'weight': 2.91891032917}
W50-W64	O80-O84	{'weight': -1.82431092411}
W50-W64	L00-L08	{'weight': 1.83217111766}
W50-W64	Y83-Y84	{'weight': -2.51235307232}
W50-W64	K80-K87	{'weight': -1.52454152343}
T29-T32	S60-S69	{'weight': 2.66512728886}
T29-T32	S90-S99	{'weight': 2.57456856727}
T29-T32	T08-T14	{'weight': 1.93951977848}
T29-T32	O80-O84	{'weight': -4.31539610198}
T29-T32	E50-E64	{'weight': -1.95307128747}
T29-T32	I70-I79	{'weight': -3.03090730918}
T29-T32	I30-I52	{'weight': -1.51747966215}
T29-T32	M05-M14	{'weight': 1.99024828184}
T29-T32	E10-E14	{'weight': -1.96522733283}
T29-T32	J09-J18	{'weight': 1.80452873465}
T29-T32	J20-J22	{'weight': 2.11837585363}
T29-T32	I95-I99	{'weight': 1.83260485358}
T29-T32	A50-A64	{'weight': -1.57420787382}
T29-T32	H55-H59	{'weight': 2.19045077173}
T29-T32	O85-O92	{'weight': -1.73156112762}
T29-T32	H53-H54	{'weight': -2.51224937392}
M70-M79	M20-M25	{'weight': 1.79009167995}
M70-M79	G50-G59	{'weight': 1.94469756085}
M65-M68	F20-F29	{'weight': -1.91324332312}
M65-M68	S60-S69	{'weight': 1.94534704564}
M65-M68	Q65-Q79	{'weight': 2.17913275617}
M65-M68	G50-G59	{'weight': 2.11210055713}
H55-H59	H10-H13	{'weight': 3.76131717916}
H55-H59	T51-T65	{'weight': -2.76282101137}
H55-H59	F20-F29	{'weight': 2.24429666091}
H55-H59	E50-E64	{'weight': -1.90058952542}
H55-H59	D55-D59	{'weight': 2.144008042}
H55-H59	Q65-Q79	{'weight': -1.54965079563}
H55-H59	G50-G59	{'weight': 1.81382363427}
H55-H59	B95-B97	{'weight': -1.516791364}
H55-H59	O80-O84	{'weight': -4.19943536219}
H55-H59	O85-O92	{'weight': 2.17602242551}
H55-H59	H49-H52	{'weight': 1.86053713029}
H55-H59	H53-H54	{'weight': 2.14746611949}
H60-H62	H90-H95	{'weight': 2.70859707423}
H49-H52	B95-B97	{'weight': -1.98798394749}
H49-H52	E10-E14	{'weight': -1.67100903732}
H49-H52	H53-H54	{'weight': 1.98957438287}
H53-H54	L80-L99	{'weight': 1.79907143584}
H53-H54	Q65-Q79	{'weight': 1.97885373061}
H53-H54	Y83-Y84	{'weight': -1.51547809779}
H53-H54	H90-H95	{'weight': 2.20278204914}
H53-H54	I95-I99	{'weight': 1.88219684872}
B95-B97	S60-S69	{'weight': -1.66218793262}
B95-B97	E20-E35	{'weight': -1.79003320077}
B95-B97	H00-H06	{'weight': -2.69252904852}
B95-B97	I70-I79	{'weight': -1.67834310691}
B95-B97	D55-D59	{'weight': -1.85784504348}
B95-B97	K50-K52	{'weight': -1.65141781642}
B95-B97	L00-L08	{'weight': -1.56391062235}
B95-B97	Q65-Q79	{'weight': -1.76360652678}
B95-B97	A50-A64	{'weight': 3.72832005068}
B95-B97	O80-O84	{'weight': -2.38961953056}
B95-B97	I10-I15	{'weight': -1.8645763661}
B95-B97	E65-E68	{'weight': -2.11265974908}
B95-B97	O85-O92	{'weight': -1.91767902233}
E20-E35	E10-E14	{'weight': 1.9938580823}
E20-E35	F20-F29	{'weight': 3.16952202529}
E20-E35	I95-I99	{'weight': -1.53818198787}
E20-E35	K80-K87	{'weight': 1.8511433132}
E00-E07	E10-E14	{'weight': 2.70335769902}
E00-E07	B15-B19	{'weight': -1.59023316586}
E00-E07	A50-A64	{'weight': -1.90484764112}
E00-E07	X85-Y09	{'weight': -1.85336527244}
E10-E14	M05-M14	{'weight': 1.90042493441}
E10-E14	K80-K87	{'weight': 2.23406695239}
E10-E14	Y40-Y59	{'weight': 2.52485027}
E10-E14	D70-D77	{'weight': -2.4970834824}
E10-E14	D55-D59	{'weight': -1.56162018386}
E10-E14	N20-N23	{'weight': -1.70495730218}
E10-E14	S60-S69	{'weight': 1.86091826056}
E10-E14	S90-S99	{'weight': 2.07425292301}
E10-E14	L00-L08	{'weight': 2.4723246905}
E10-E14	H90-H95	{'weight': -2.42667226638}
E10-E14	I10-I15	{'weight': 5.58292704108}
E10-E14	O80-O84	{'weight': -8.03442268506}
E10-E14	O85-O92	{'weight': -2.41787086438}
E10-E14	J30-J39	{'weight': -2.16877721723}
E10-E14	B15-B19	{'weight': 3.57611436624}
E10-E14	B25-B34	{'weight': -2.85731229293}
E10-E14	F20-F29	{'weight': 3.51914971262}
E10-E14	E50-E64	{'weight': -1.81811818507}
E10-E14	E70-E90	{'weight': 2.8210346286}
E10-E14	E65-E68	{'weight': 2.9135578245}
D70-D77	E50-E64	{'weight': 3.02219791654}
D70-D77	D60-D64	{'weight': 2.11600065135}
D70-D77	E70-E90	{'weight': 1.86756332791}
D70-D77	H00-H06	{'weight': -1.54458772107}
D70-D77	J09-J18	{'weight': -1.84835663955}
D70-D77	O80-O84	{'weight': -1.8277621366}
D60-D64	T51-T65	{'weight': -1.78193781207}
D60-D64	F10-F19	{'weight': -1.68529608487}
D60-D64	F20-F29	{'weight': -1.53270388402}
D60-D64	D55-D59	{'weight': 3.38355659708}
D60-D64	X85-Y09	{'weight': -2.07525393147}
D60-D64	I95-I99	{'weight': 2.18987873558}
D60-D64	I10-I15	{'weight': 1.95182934234}
D50-D53	F10-F19	{'weight': -1.58276007284}
D55-D59	B00-B09	{'weight': -1.98019878984}
D55-D59	B15-B19	{'weight': 3.35152747367}
D55-D59	S90-S99	{'weight': -1.72840765916}
D55-D59	N30-N39	{'weight': -2.19592776369}
D55-D59	H00-H06	{'weight': -2.89785188757}
D55-D59	Q65-Q79	{'weight': -2.53079064848}
D55-D59	J09-J18	{'weight': 1.83836105392}
D55-D59	A50-A64	{'weight': -2.5018121296}
D55-D59	O80-O84	{'weight': -2.28608315575}
D55-D59	I30-I52	{'weight': 1.86593719162}
A00-A09	J20-J22	{'weight': 1.8542660156}
A00-A09	B15-B19	{'weight': -2.0631350447}
A00-A09	B25-B34	{'weight': 2.41130320764}
Q65-Q79	T51-T65	{'weight': -1.60619623886}
Q65-Q79	S90-S99	{'weight': 1.82844905064}
Q65-Q79	F20-F29	{'weight': 1.93020934195}
Q65-Q79	M20-M25	{'weight': 1.93093136539}
Q65-Q79	K80-K87	{'weight': -1.81352953071}
A50-A64	B35-B49	{'weight': 1.86939102637}
A50-A64	M05-M14	{'weight': -1.68600382647}
A50-A64	X85-Y09	{'weight': 1.80261493987}
A50-A64	Y83-Y84	{'weight': -1.6618317286}
A50-A64	I10-I15	{'weight': -2.00870133304}
A50-A64	E65-E68	{'weight': -1.55794926037}
A50-A64	O80-O84	{'weight': -1.83880601658}
A50-A64	I30-I52	{'weight': -3.01748355084}
J40-J47	J20-J22	{'weight': 2.0463865476}
J40-J47	J30-J39	{'weight': 2.17351331916}
N20-N23	T51-T65	{'weight': -1.58342573602}
N20-N23	N30-N39	{'weight': 2.55317913257}
N20-N23	I95-I99	{'weight': 2.19059649328}
N20-N23	K80-K87	{'weight': 1.81119783898}
N20-N23	I10-I15	{'weight': 2.05389604166}
S60-S69	S90-S99	{'weight': 2.94881837173}
S60-S69	X85-Y09	{'weight': 2.42009815685}
S60-S69	O80-O84	{'weight': -1.53399492915}
S60-S69	T08-T14	{'weight': 2.71335771473}
S60-S69	I95-I99	{'weight': -2.90954906749}
S60-S69	S80-S89	{'weight': 1.98598043027}
S60-S69	O85-O92	{'weight': -1.53879616523}
S80-S89	S90-S99	{'weight': 2.8549085296}
S80-S89	I70-I79	{'weight': -2.44043304453}
S80-S89	X85-Y09	{'weight': 2.17022807004}
S80-S89	M20-M25	{'weight': 2.28030063895}
S80-S89	T08-T14	{'weight': 2.18093666551}
S80-S89	I95-I99	{'weight': -1.97714227939}
S80-S89	O80-O84	{'weight': -1.98553185059}
S80-S89	I10-I15	{'weight': -1.80748650625}
S90-S99	B15-B19	{'weight': -1.65803081176}
S90-S99	E50-E64	{'weight': -1.67691725386}
S90-S99	X85-Y09	{'weight': 2.29611771849}
S90-S99	T08-T14	{'weight': 2.62523028944}
S90-S99	O80-O84	{'weight': -1.58795217133}
S90-S99	Y40-Y59	{'weight': -2.92242840921}
S90-S99	O85-O92	{'weight': -1.67256840206}
T08-T14	X85-Y09	{'weight': 3.21300414813}
K80-K87	F20-F29	{'weight': -1.56434226695}
K80-K87	E65-E68	{'weight': 2.16144120736}
M20-M25	M05-M14	{'weight': 1.91543244636}
M20-M25	G50-G59	{'weight': 1.84852930526}
H10-H13	F10-F19	{'weight': -1.67255314643}
H10-H13	H00-H06	{'weight': 2.08984965461}
H10-H13	T51-T65	{'weight': -3.35271326873}
I70-I79	B15-B19	{'weight': -3.23451912458}
I70-I79	E65-E68	{'weight': -1.57479195508}
I70-I79	M05-M14	{'weight': 2.46445479463}
I70-I79	L40-L45	{'weight': -2.28820897302}
I70-I79	O85-O92	{'weight': -3.72900496197}
L20-L30	T51-T65	{'weight': -1.64426999462}
L40-L45	B15-B19	{'weight': -1.70086121524}
L40-L45	F20-F29	{'weight': -1.55555382725}
L40-L45	M05-M14	{'weight': 2.44095893324}
L50-L54	Y83-Y84	{'weight': -1.55874255316}
L50-L54	B15-B19	{'weight': -1.96968377172}
L50-L54	F20-F29	{'weight': -1.80141042791}
L50-L54	I30-I52	{'weight': -1.6758346971}
G50-G59	F20-F29	{'weight': -1.6219944314}
G50-G59	E65-E68	{'weight': 2.07689415247}
L60-L75	I10-I15	{'weight': -1.56620106083}
L60-L75	O85-O92	{'weight': -1.56727076592}
L80-L99	F20-F29	{'weight': -1.67156123131}
L80-L99	O80-O84	{'weight': -1.6410515407}
H90-H95	F20-F29	{'weight': -1.69616886248}
H90-H95	O80-O84	{'weight': -1.8807077965}
I95-I99	Y83-Y84	{'weight': -1.72813389538}
I95-I99	I10-I15	{'weight': -1.95828990963}
I95-I99	O85-O92	{'weight': -6.04218451057}
I95-I99	I30-I52	{'weight': 1.84130435741}
Y40-Y59	F20-F29	{'weight': 2.70918668352}
Y40-Y59	K50-K52	{'weight': 1.8486599954}
Y40-Y59	M05-M14	{'weight': 1.92022102748}
O85-O92	T51-T65	{'weight': -1.74651702987}
O85-O92	F10-F19	{'weight': -1.53953831356}
O85-O92	O80-O84	{'weight': 4.33198420895}
O85-O92	E50-E64	{'weight': -1.60194330808}
O85-O92	I30-I52	{'weight': -1.86699513136}
J30-J39	F20-F29	{'weight': -2.15418533579}
I30-I52	T51-T65	{'weight': -1.53058649225}
I30-I52	E50-E64	{'weight': -5.61554853863}
I30-I52	X85-Y09	{'weight': -1.78252889297}
I30-I52	I10-I15	{'weight': 3.30524614448}
B15-B19	F20-F29	{'weight': 4.0930158528}
B15-B19	E50-E64	{'weight': -2.08427569258}
B15-B19	X85-Y09	{'weight': 2.01529756587}
B15-B19	Y83-Y84	{'weight': -2.37832288572}
B15-B19	I10-I15	{'weight': 1.80885688561}
B35-B49	T51-T65	{'weight': -2.48081709157}
B25-B34	J09-J18	{'weight': 2.0094560431}
B25-B34	J20-J22	{'weight': 1.89929723812}
L00-L08	F20-F29	{'weight': 2.72084745834}
H00-H06	F20-F29	{'weight': -2.37287871953}
H00-H06	X85-Y09	{'weight': 2.02313483418}
F10-F19	E50-E64	{'weight': -1.5898475115}
F30-F39	O80-O84	{'weight': -1.57722016172}
F30-F39	F20-F29	{'weight': 2.68668733149}
F30-F39	F50-F59	{'weight': 2.402763826}
F30-F39	X85-Y09	{'weight': 1.91586177977}
F20-F29	Y83-Y84	{'weight': -2.90018510165}
F20-F29	J09-J18	{'weight': -1.8930299118}
F20-F29	O80-O84	{'weight': -5.61581296956}
F20-F29	E50-E64	{'weight': -2.54161676181}
F20-F29	E70-E90	{'weight': 1.94505710612}
F20-F29	E65-E68	{'weight': 2.31186599148}
E50-E64	X85-Y09	{'weight': -3.44130411112}
E50-E64	O80-O84	{'weight': -7.98472522516}
E50-E64	Y83-Y84	{'weight': -2.06178350884}
I10-I15	E70-E90	{'weight': 2.32090252708}
I10-I15	E65-E68	{'weight': 3.61524651736}
E70-E90	X85-Y09	{'weight': -2.1418905256}
E65-E68	O80-O84	{'weight': -1.52012456463}
F50-F59	X85-Y09	{'weight': 2.62704880131}
M05-M14	T51-T65	{'weight': 1.97320524232}
T51-T65	O80-O84	{'weight': -2.17633459845}
O80-O84	X85-Y09	{'weight': -2.53457045529}
J20-J22	J09-J18	{'weight': 2.58021635137}

## Sheet: women_35-39
Table. Disease network women aged 35-39 years.
Disease A	Disease B
T66-T78	B95-B97	{'weight': -5.64308740344}
T66-T78	O20-O29	{'weight': -1.48531263305}
T66-T78	O30-O48	{'weight': -1.55284958336}
T66-T78	D70-D77	{'weight': 2.47926297684}
T66-T78	F20-F29	{'weight': -1.57752975285}
T66-T78	I70-I79	{'weight': 2.48620121278}
T66-T78	Q65-Q79	{'weight': 2.15193205451}
T66-T78	M60-M63	{'weight': 1.8227104332}
T66-T78	L50-L54	{'weight': 2.06987284401}
T66-T78	M45-M49	{'weight': -2.24622893985}
T66-T78	J20-J22	{'weight': 1.95971154419}
T66-T78	W50-W64	{'weight': 3.48501629528}
T66-T78	T29-T32	{'weight': 2.05648742292}
T66-T78	I95-I99	{'weight': 1.9726043833}
T66-T78	A50-A64	{'weight': 1.93556016953}
T66-T78	J09-J18	{'weight': 1.9167589624}
T66-T78	X85-Y09	{'weight': 2.19392097264}
T36-T50	I70-I79	{'weight': -2.07681254182}
T36-T50	I95-I99	{'weight': -1.57052490724}
T36-T50	F20-F29	{'weight': -1.62907517791}
T36-T50	O30-O48	{'weight': -2.00448573688}
T51-T65	B15-B19	{'weight': 1.95440010461}
T51-T65	O20-O29	{'weight': -1.5091756671}
T51-T65	K80-K87	{'weight': -2.24521014537}
T51-T65	D50-D53	{'weight': -1.72153920607}
T51-T65	F60-F69	{'weight': 1.83143962409}
T51-T65	K55-K63	{'weight': -1.48159049135}
T51-T65	A50-A64	{'weight': -2.0210449486}
T51-T65	L80-L99	{'weight': -1.76282290789}
T51-T65	O80-O84	{'weight': -2.83586764795}
T51-T65	O85-O92	{'weight': -2.72793625692}
T51-T65	I30-I52	{'weight': -2.06374308132}
T29-T32	S60-S69	{'weight': 1.81836782658}
T29-T32	B15-B19	{'weight': 1.88201491555}
T29-T32	Y40-Y59	{'weight': 2.52339156043}
T29-T32	S00-S09	{'weight': 2.50165646506}
T29-T32	F20-F29	{'weight': -1.74774952862}
T29-T32	E50-E64	{'weight': 2.70142576535}
T29-T32	H55-H59	{'weight': 1.85365578668}
T29-T32	W50-W64	{'weight': 2.19068411154}
T29-T32	M15-M19	{'weight': -2.20593333739}
T29-T32	M05-M14	{'weight': -1.91648926464}
T29-T32	M60-M63	{'weight': 1.91938826139}
T29-T32	X85-Y09	{'weight': 1.98024691358}
T29-T32	T08-T14	{'weight': 2.13962576061}
T29-T32	Y83-Y84	{'weight': -1.60857003832}
T29-T32	K80-K87	{'weight': -1.86525150538}
M20-M25	M05-M14	{'weight': 1.89130072425}
M20-M25	M15-M19	{'weight': 2.06230849835}
M20-M25	Q65-Q79	{'weight': 2.17915419516}
M20-M25	S80-S89	{'weight': 2.08836328198}
M20-M25	H53-H54	{'weight': 1.85755528796}
M15-M19	B15-B19	{'weight': -1.63175521562}
M15-M19	G50-G59	{'weight': 2.07670105871}
M15-M19	I70-I79	{'weight': -3.64932181741}
M15-M19	Y40-Y59	{'weight': 2.05421825522}
M15-M19	F20-F29	{'weight': -2.14692689009}
M15-M19	E65-E68	{'weight': 1.9852552138}
M15-M19	M05-M14	{'weight': 3.53976394397}
M15-M19	Q65-Q79	{'weight': 3.42594952434}
M15-M19	M45-M49	{'weight': 3.68009311591}
M15-M19	M40-M43	{'weight': 1.94368917491}
M15-M19	W50-W64	{'weight': -1.82239142996}
M15-M19	B95-B97	{'weight': -1.70664801411}
M15-M19	M70-M79	{'weight': 1.85271337129}
M15-M19	O00-O08	{'weight': -1.74543546898}
M15-M19	S80-S89	{'weight': 2.77374884012}
M15-M19	O85-O92	{'weight': -2.60990055349}
M05-M14	S60-S69	{'weight': 1.98781727057}
M05-M14	B95-B97	{'weight': -1.66805547108}
M05-M14	O20-O29	{'weight': -1.75619031689}
M05-M14	S90-S99	{'weight': 1.98366120548}
M05-M14	H00-H06	{'weight': 1.84716006516}
M05-M14	F20-F29	{'weight': -1.86522514851}
M05-M14	D55-D59	{'weight': -1.84156478722}
M05-M14	Q65-Q79	{'weight': 1.82001451397}
M05-M14	L40-L45	{'weight': 3.04501307572}
M05-M14	M45-M49	{'weight': 2.07088016214}
M05-M14	S80-S89	{'weight': 2.12844223336}
M60-M63	S60-S69	{'weight': 1.93996081194}
M60-M63	B15-B19	{'weight': -1.54155769114}
M60-M63	S90-S99	{'weight': 2.01756828168}
M60-M63	A00-A09	{'weight': 2.10867512504}
M60-M63	H80-H83	{'weight': 2.60220690143}
M60-M63	M45-M49	{'weight': 2.22595297893}
M60-M63	W50-W64	{'weight': 1.90846130456}
M50-M54	F20-F29	{'weight': -1.76865762423}
M45-M49	O00-O08	{'weight': -1.60444924275}
M45-M49	B25-B34	{'weight': -3.17248545303}
M45-M49	O20-O29	{'weight': -2.53383500091}
M45-M49	K40-K46	{'weight': 2.07819693912}
M45-M49	D60-D64	{'weight': -1.71368834013}
M45-M49	F60-F69	{'weight': 2.42955910449}
M45-M49	L00-L08	{'weight': -1.7273432273}
M45-M49	G50-G59	{'weight': 2.08625974213}
M45-M49	M40-M43	{'weight': 3.96670849277}
M45-M49	W50-W64	{'weight': 1.82400630154}
M45-M49	J20-J22	{'weight': 1.94276657342}
M45-M49	M70-M79	{'weight': 1.85232952846}
M45-M49	Y40-Y59	{'weight': -1.46448664923}
M40-M43	B15-B19	{'weight': -1.66523763001}
M40-M43	E10-E14	{'weight': -1.53785505748}
M40-M43	D60-D64	{'weight': -1.69113524393}
M40-M43	F60-F69	{'weight': 1.85446328035}
M40-M43	Q65-Q79	{'weight': 2.84059348206}
M40-M43	O30-O48	{'weight': -1.59755759652}
M40-M43	J09-J18	{'weight': -1.46223926012}
M40-M43	O80-O84	{'weight': -1.84588927833}
M70-M79	O80-O84	{'weight': -1.52382687823}
M70-M79	G50-G59	{'weight': 1.97561869514}
M65-M68	F20-F29	{'weight': -2.02645444316}
M65-M68	G50-G59	{'weight': 2.12682197157}
B95-B97	S60-S69	{'weight': -1.53169515236}
B95-B97	O00-O08	{'weight': -1.51154126878}
B95-B97	E00-E07	{'weight': -1.51852665739}
B95-B97	E10-E14	{'weight': -2.13545404781}
B95-B97	S00-S09	{'weight': -1.70093060033}
B95-B97	F20-F29	{'weight': -2.02825253938}
B95-B97	D55-D59	{'weight': -2.00252417736}
B95-B97	H10-H13	{'weight': -1.53635076073}
B95-B97	L00-L08	{'weight': -3.61626421751}
B95-B97	A50-A64	{'weight': 3.489873639}
B95-B97	K20-K31	{'weight': 2.60274189463}
B95-B97	Q65-Q79	{'weight': -3.5848184417}
B95-B97	O80-O84	{'weight': -2.27838939237}
B95-B97	O85-O92	{'weight': -2.46563469375}
B95-B97	H49-H52	{'weight': -1.4939602214}
B95-B97	I30-I52	{'weight': -2.48707499544}
L00-L08	S60-S69	{'weight': 1.86292861917}
L00-L08	D55-D59	{'weight': -2.24573854997}
L00-L08	F60-F69	{'weight': 2.21746998108}
L00-L08	L60-L75	{'weight': 1.86404274965}
L00-L08	W50-W64	{'weight': 2.20120792089}
L40-L45	H00-H06	{'weight': -1.56020361853}
L40-L45	O80-O84	{'weight': -1.86903337861}
L40-L45	Y40-Y59	{'weight': -1.50906270908}
L40-L45	X85-Y09	{'weight': -1.73067331671}
L50-L54	Y83-Y84	{'weight': -1.78994789449}
L60-L75	D55-D59	{'weight': -1.46735572377}
L80-L99	B15-B19	{'weight': -1.57982330758}
L80-L99	S10-S19	{'weight': 1.91796353893}
L80-L99	I70-I79	{'weight': 2.35859342274}
L80-L99	H55-H59	{'weight': 1.94826278618}
L80-L99	H53-H54	{'weight': 1.99461514398}
F50-F59	F60-F69	{'weight': 3.87918662187}
F50-F59	O80-O84	{'weight': -1.94744494299}
F50-F59	F30-F39	{'weight': 2.24236004601}
F50-F59	H55-H59	{'weight': -1.5459015064}
F50-F59	S00-S09	{'weight': 1.85182890772}
F40-F48	F60-F69	{'weight': 2.18183691995}
F10-F19	F60-F69	{'weight': 1.82751286675}
F10-F19	H10-H13	{'weight': -1.69712389722}
F10-F19	D60-D64	{'weight': -1.75211338973}
F10-F19	O80-O84	{'weight': -1.63704272666}
F10-F19	D50-D53	{'weight': -1.65779108695}
F30-F39	O30-O48	{'weight': -1.54346732811}
F30-F39	F20-F29	{'weight': 2.82582836986}
F30-F39	F60-F69	{'weight': 4.18437371034}
F30-F39	X85-Y09	{'weight': 2.03378705948}
F30-F39	O80-O84	{'weight': -1.51150449175}
F20-F29	N60-N64	{'weight': -1.90640507769}
F20-F29	O00-O08	{'weight': -7.60594702269}
F20-F29	S10-S19	{'weight': -2.20446596922}
F20-F29	O20-O29	{'weight': -7.11806358089}
F20-F29	O30-O48	{'weight': -5.58129067575}
F20-F29	F60-F69	{'weight': 9.88407162109}
F20-F29	K20-K31	{'weight': -1.68432577094}
F20-F29	Y83-Y84	{'weight': -2.34831366705}
F20-F29	H53-H54	{'weight': 1.98473544347}
F20-F29	E20-E35	{'weight': 3.86460598225}
F20-F29	O80-O84	{'weight': -2.86616537923}
F20-F29	D55-D59	{'weight': -1.67942187215}
F20-F29	N20-N23	{'weight': -1.64294620591}
F20-F29	S60-S69	{'weight': -1.60569992701}
F20-F29	H10-H13	{'weight': -2.00427792308}
F20-F29	J09-J18	{'weight': -2.62522048537}
F20-F29	J00-J06	{'weight': -1.52528162353}
F20-F29	Y40-Y59	{'weight': -1.54276655921}
F20-F29	I30-I52	{'weight': -1.56434371389}
F20-F29	B00-B09	{'weight': -1.63986375525}
F20-F29	K50-K52	{'weight': -1.70099902682}
F20-F29	D10-D36	{'weight': -1.53538490103}
F20-F29	B25-B34	{'weight': -1.67103075644}
F20-F29	E50-E64	{'weight': -3.96300407518}
F20-F29	E65-E68	{'weight': 1.85381254405}
F20-F29	I80-I89	{'weight': -1.54890124044}
F20-F29	H80-H83	{'weight': -3.49909524968}
E50-E64	B25-B34	{'weight': 1.88363403438}
E50-E64	O20-O29	{'weight': -2.07296671938}
E50-E64	D70-D77	{'weight': 2.96071694875}
E50-E64	D60-D64	{'weight': 2.37756776885}
E50-E64	F60-F69	{'weight': 1.97980406155}
E50-E64	Q65-Q79	{'weight': 1.99874955496}
E50-E64	A50-A64	{'weight': -2.37947813393}
E50-E64	Y83-Y84	{'weight': -2.73556200961}
E70-E90	E10-E14	{'weight': 2.91202117008}
E70-E90	I10-I15	{'weight': 2.37367050701}
E70-E90	O80-O84	{'weight': -1.73800216469}
E70-E90	D55-D59	{'weight': -1.52756651991}
E65-E68	E10-E14	{'weight': 3.01842799771}
E65-E68	A50-A64	{'weight': -1.47367860836}
E65-E68	G50-G59	{'weight': 1.88516785826}
E65-E68	O30-O48	{'weight': -1.4642440462}
E65-E68	I10-I15	{'weight': 3.27017877773}
E65-E68	K80-K87	{'weight': 2.16842572114}
S10-S19	B15-B19	{'weight': -2.2339831316}
S10-S19	S80-S89	{'weight': 1.9295363057}
S10-S19	E20-E35	{'weight': -1.80248882367}
S10-S19	O30-O48	{'weight': 2.90325591564}
S10-S19	D70-D77	{'weight': -1.50304497902}
S10-S19	K50-K52	{'weight': 2.26812301474}
S10-S19	X85-Y09	{'weight': 1.83164763458}
S10-S19	H80-H83	{'weight': 2.86673965419}
S10-S19	G50-G59	{'weight': -1.48331508627}
S10-S19	T08-T14	{'weight': 1.92557828251}
S10-S19	Q65-Q79	{'weight': 2.30990422817}
S10-S19	I10-I15	{'weight': -1.76999405281}
S10-S19	K80-K87	{'weight': -1.47042074691}
S10-S19	O85-O92	{'weight': -1.78656509134}
S10-S19	H49-H52	{'weight': -1.6237546378}
S10-S19	H53-H54	{'weight': 2.09567068634}
S00-S09	S60-S69	{'weight': 1.85656883134}
S00-S09	E20-E35	{'weight': -1.74956092999}
S00-S09	E10-E14	{'weight': -1.68962122134}
S00-S09	Q65-Q79	{'weight': 3.43746532106}
S00-S09	X85-Y09	{'weight': 4.58285714286}
S00-S09	T08-T14	{'weight': 2.12553329024}
S00-S09	H55-H59	{'weight': 2.46037757569}
S00-S09	S80-S89	{'weight': 2.1204360881}
K40-K46	Y40-Y59	{'weight': 1.98594496189}
K40-K46	K80-K87	{'weight': 2.15387578445}
K40-K46	K20-K31	{'weight': 2.30726231028}
H65-H75	E10-E14	{'weight': -1.63093409768}
H65-H75	H60-H62	{'weight': 2.43220045551}
H65-H75	H90-H95	{'weight': 2.79280325015}
H80-H83	S80-S89	{'weight': -1.54241302232}
H80-H83	I70-I79	{'weight': -2.97386107901}
H80-H83	X85-Y09	{'weight': -2.02202826268}
H80-H83	Y83-Y84	{'weight': -1.93226993492}
H80-H83	H60-H62	{'weight': 1.89913618528}
K20-K31	O30-O48	{'weight': -1.73692597774}
K20-K31	K80-K87	{'weight': 2.15443112579}
K80-K87	N20-N23	{'weight': 2.47681742452}
K80-K87	E10-E14	{'weight': 2.02304834764}
K80-K87	W50-W64	{'weight': -1.92617921659}
K80-K87	O80-O84	{'weight': -1.52942947509}
H60-H62	H90-H95	{'weight': 2.12593132568}
H49-H52	D55-D59	{'weight': -1.5462753178}
H49-H52	H55-H59	{'weight': 2.13324709435}
H49-H52	H53-H54	{'weight': 2.01381867177}
H53-H54	H00-H06	{'weight': 2.00517085962}
H53-H54	I70-I79	{'weight': 2.33527329543}
H53-H54	K55-K63	{'weight': 1.86385288594}
H53-H54	H55-H59	{'weight': 2.79197328201}
X85-Y09	O30-O48	{'weight': -1.61263507897}
X85-Y09	F60-F69	{'weight': 3.04075829384}
X85-Y09	W50-W64	{'weight': -1.66874480466}
X85-Y09	E20-E35	{'weight': -2.411159601}
X85-Y09	E00-E07	{'weight': -2.01298225026}
X85-Y09	Y40-Y59	{'weight': 2.24335664336}
X85-Y09	D55-D59	{'weight': -2.9114713217}
X85-Y09	Q65-Q79	{'weight': -2.60598503741}
X85-Y09	A50-A64	{'weight': 3.67112676056}
X85-Y09	S60-S69	{'weight': 2.15543113102}
X85-Y09	T08-T14	{'weight': 3.22170940171}
X85-Y09	H10-H13	{'weight': 1.98261562998}
X85-Y09	I95-I99	{'weight': 1.84671052632}
X85-Y09	O80-O84	{'weight': -4.96882793017}
X85-Y09	B00-B09	{'weight': -2.0532003325}
X85-Y09	B15-B19	{'weight': 4.01557719054}
J09-J18	A00-A09	{'weight': 2.07833136828}
J09-J18	B25-B34	{'weight': 2.35882352941}
J09-J18	E20-E35	{'weight': -1.56110555098}
J09-J18	D60-D64	{'weight': -2.02630895046}
J09-J18	F60-F69	{'weight': -2.34216288547}
J09-J18	J20-J22	{'weight': 2.25998483197}
J20-J22	B25-B34	{'weight': 2.28536535722}
J20-J22	O30-O48	{'weight': -1.46148565868}
J20-J22	F60-F69	{'weight': 2.24681174393}
I95-I99	E10-E14	{'weight': -3.4530746305}
I95-I99	D60-D64	{'weight': -1.54702674209}
I95-I99	H55-H59	{'weight': 2.03734453857}
I95-I99	I70-I79	{'weight': 3.49785611417}
I95-I99	W50-W64	{'weight': 1.88580651504}
I95-I99	Q65-Q79	{'weight': -1.93224256432}
I95-I99	I10-I15	{'weight': -2.63333536079}
I95-I99	Y40-Y59	{'weight': 2.01705312232}
I95-I99	O85-O92	{'weight': -1.77199278227}
Y40-Y59	S60-S69	{'weight': 2.23163324171}
Y40-Y59	G50-G59	{'weight': 1.92663641344}
Y40-Y59	E10-E14	{'weight': 2.25737136581}
Y40-Y59	D55-D59	{'weight': 1.96954223507}
Y40-Y59	F60-F69	{'weight': 2.5428252632}
Y40-Y59	Y83-Y84	{'weight': -4.25973176814}
Y40-Y59	I10-I15	{'weight': 2.06308300632}
J30-J39	E10-E14	{'weight': -1.55994160939}
J30-J39	J40-J47	{'weight': 2.2470560903}
F60-F69	O20-O29	{'weight': -1.46551772539}
F60-F69	O30-O48	{'weight': -2.48975123168}
F60-F69	E20-E35	{'weight': 2.41766819743}
F60-F69	D55-D59	{'weight': -1.49834255824}
F60-F69	A50-A64	{'weight': 2.19491355717}
F60-F69	S60-S69	{'weight': 2.09413925052}
F60-F69	T08-T14	{'weight': 2.19772754891}
F60-F69	H10-H13	{'weight': -4.02338665531}
F60-F69	B15-B19	{'weight': 1.95069508071}
Y83-Y84	B00-B09	{'weight': -1.47154370172}
Y83-Y84	H55-H59	{'weight': -1.9329318979}
Y83-Y84	B15-B19	{'weight': -1.78481768141}
Y83-Y84	O80-O84	{'weight': -1.97844185269}
Y83-Y84	D55-D59	{'weight': -4.63705066602}
Y83-Y84	H00-H06	{'weight': -1.90843926768}
Y83-Y84	O85-O92	{'weight': -1.90314356385}
Q65-Q79	O00-O08	{'weight': -1.68038364455}
Q65-Q79	O20-O29	{'weight': -1.88711453075}
Q65-Q79	O30-O48	{'weight': -2.46615169394}
Q65-Q79	W50-W64	{'weight': 1.95927949615}
Q65-Q79	S80-S89	{'weight': 2.45238832857}
Q65-Q79	I70-I79	{'weight': 2.73957961389}
Q65-Q79	H90-H95	{'weight': 1.95486142457}
Q65-Q79	O80-O84	{'weight': -1.68859355676}
Q65-Q79	O85-O92	{'weight': -1.82736755672}
Q65-Q79	I30-I52	{'weight': -1.84325770939}
Q65-Q79	B15-B19	{'weight': 1.96936201929}
I80-I89	E10-E14	{'weight': -1.56922867704}
I80-I89	K55-K63	{'weight': 1.90661182857}
I70-I79	B15-B19	{'weight': -2.19753968737}
I70-I79	S90-S99	{'weight': -2.01874125661}
I70-I79	E10-E14	{'weight': -2.28311842345}
I70-I79	D60-D64	{'weight': -1.5343044827}
I70-I79	I30-I52	{'weight': 2.06840510093}
I70-I79	O85-O92	{'weight': 2.56057105775}
H90-H95	O80-O84	{'weight': -1.75565253533}
I10-I15	N70-N77	{'weight': -1.58816851599}
I10-I15	E10-E14	{'weight': 5.97562788701}
I10-I15	O85-O92	{'weight': -1.4942445715}
I10-I15	I30-I52	{'weight': 3.00770901852}
O80-O84	O20-O29	{'weight': 3.0571193001}
O80-O84	O30-O48	{'weight': 4.2533210881}
O80-O84	E10-E14	{'weight': -9.05296210693}
O80-O84	D70-D77	{'weight': -1.56336293413}
O80-O84	A50-A64	{'weight': -2.29454818239}
O80-O84	S60-S69	{'weight': -1.80372493563}
O80-O84	S80-S89	{'weight': -2.02146463111}
O80-O84	O85-O92	{'weight': 7.03166439365}
O80-O84	I30-I52	{'weight': -1.50623006943}
O80-O84	B15-B19	{'weight': -1.74272550331}
O85-O92	N60-N64	{'weight': 1.9290468747}
O85-O92	H00-H06	{'weight': -1.68047868135}
O85-O92	B15-B19	{'weight': -1.57162353263}
O85-O92	O20-O29	{'weight': 2.15723871308}
O85-O92	E20-E35	{'weight': 2.07008459571}
O85-O92	O30-O48	{'weight': 1.91602868669}
O85-O92	D70-D77	{'weight': -1.87982786935}
O85-O92	A50-A64	{'weight': 1.81223515003}
I30-I52	E10-E14	{'weight': 1.82146517103}
I30-I52	D55-D59	{'weight': -1.54450003041}
I30-I52	B15-B19	{'weight': -1.58528982422}
I30-I52	O00-O08	{'weight': -1.47261019467}
B15-B19	S60-S69	{'weight': -2.44079967764}
B15-B19	O20-O29	{'weight': -1.623008789}
B15-B19	E20-E35	{'weight': -1.69134024694}
B15-B19	D70-D77	{'weight': 2.69434507445}
B15-B19	D55-D59	{'weight': 2.93787767331}
B15-B19	A50-A64	{'weight': 3.05959960038}
B35-B49	N70-N77	{'weight': 2.42312026401}
B25-B34	O30-O48	{'weight': -2.05610972569}
B25-B34	A00-A09	{'weight': 2.80463489744}
B25-B34	H00-H06	{'weight': 1.81636775418}
B25-B34	W50-W64	{'weight': 1.93875906527}
K55-K63	E10-E14	{'weight': -1.67170173809}
N60-N64	E10-E14	{'weight': -1.59946076121}
N70-N77	A50-A64	{'weight': 2.86883103201}
N70-N77	N30-N39	{'weight': 1.90297415567}
O00-O08	O20-O29	{'weight': 2.00032709949}
O00-O08	O30-O48	{'weight': 4.16724915308}
O20-O29	O30-O48	{'weight': 3.56801206974}
O30-O48	W50-W64	{'weight': -1.5792024005}
O30-O48	E10-E14	{'weight': 2.26900730068}
O30-O48	D70-D77	{'weight': -2.53695030716}
O30-O48	D55-D59	{'weight': -1.83683068751}
O30-O48	N20-N23	{'weight': -1.572319202}
O30-O48	S60-S69	{'weight': -3.51239786712}
O30-O48	S90-S99	{'weight': -1.7319438531}
O30-O48	G50-G59	{'weight': -1.48242359442}
W50-W64	H55-H59	{'weight': 1.823069312}
W50-W64	S90-S99	{'weight': 1.92190338464}
W50-W64	E10-E14	{'weight': -1.82422297914}
W50-W64	D60-D64	{'weight': -1.53239614379}
E00-E07	E10-E14	{'weight': 1.89258936517}
H55-H59	H00-H06	{'weight': 2.3435918635}
H55-H59	H10-H13	{'weight': 3.54711225448}
H55-H59	A50-A64	{'weight': 1.98256318734}
H55-H59	S80-S89	{'weight': -1.8515297123}
D70-D77	D60-D64	{'weight': 2.43728342444}
D70-D77	D55-D59	{'weight': 2.61994920572}
D70-D77	A50-A64	{'weight': 2.51309094879}
D60-D64	D55-D59	{'weight': 2.66496327325}
D55-D59	S90-S99	{'weight': -2.34515464388}
D55-D59	A50-A64	{'weight': -2.01672647649}
N20-N23	N30-N39	{'weight': 2.88343825921}
S60-S69	S90-S99	{'weight': 2.34144108479}
S60-S69	T08-T14	{'weight': 2.6750988218}
S60-S69	S80-S89	{'weight': 2.11924883386}
S80-S89	S90-S99	{'weight': 2.02954305745}
S80-S89	E10-E14	{'weight': -1.5788729396}
S80-S89	T08-T14	{'weight': 2.02189018016}
S90-S99	T08-T14	{'weight': 2.25514987998}
H10-H13	H00-H06	{'weight': 2.15558122437}
G50-G59	E10-E14	{'weight': 2.06539550185}

## Sheet: women_40-44
Table. Disease network women aged 40-44 years.
Disease A	Disease B
T66-T78	S60-S69	{'weight': 2.12313612314}
T66-T78	O00-O08	{'weight': -1.72380089326}
T66-T78	O20-O29	{'weight': -1.45757006926}
T66-T78	I70-I79	{'weight': 2.58322882702}
T66-T78	H55-H59	{'weight': 2.48153708337}
T66-T78	S00-S09	{'weight': 2.06192859526}
T66-T78	K40-K46	{'weight': -1.4211375394}
T66-T78	M05-M14	{'weight': 1.85360659303}
T66-T78	M60-M63	{'weight': 1.94860151988}
T66-T78	L50-L54	{'weight': 2.40492342047}
T66-T78	W50-W64	{'weight': 2.33492027507}
T66-T78	I95-I99	{'weight': 1.89152127334}
T66-T78	Y40-Y59	{'weight': 2.59543459543}
T36-T50	N20-N23	{'weight': -1.37286421842}
T36-T50	B15-B19	{'weight': 2.03545278195}
T36-T50	S80-S89	{'weight': -1.60149773199}
T36-T50	B25-B34	{'weight': -1.63883746521}
T36-T50	O30-O48	{'weight': -1.44288950741}
T36-T50	A00-A09	{'weight': -1.3987074619}
T36-T50	K40-K46	{'weight': -1.38054242993}
T36-T50	H80-H83	{'weight': -1.36569788767}
T36-T50	X85-Y09	{'weight': 2.03519110518}
T36-T50	Y83-Y84	{'weight': -1.71732798239}
T36-T50	I30-I52	{'weight': -1.38840130524}
T51-T65	K80-K87	{'weight': -1.44560184744}
T51-T65	B15-B19	{'weight': 1.98018287035}
T51-T65	B25-B34	{'weight': -2.15052754224}
T51-T65	L80-L99	{'weight': -1.41290698427}
T51-T65	E10-E14	{'weight': -1.74677237126}
T51-T65	F20-F29	{'weight': 1.846627371}
T51-T65	D60-D64	{'weight': -1.71263026733}
T51-T65	D50-D53	{'weight': -1.72845151515}
T51-T65	F60-F69	{'weight': 2.13901003808}
T51-T65	L00-L08	{'weight': -1.54560312818}
T51-T65	M15-M19	{'weight': -1.4440740501}
T51-T65	K55-K63	{'weight': -1.52680613948}
T51-T65	G40-G47	{'weight': -1.41729196107}
T51-T65	W50-W64	{'weight': -1.78542762823}
T51-T65	Q65-Q79	{'weight': -1.67522978834}
T51-T65	O30-O48	{'weight': -1.68302155479}
T51-T65	H53-H54	{'weight': -1.390051136}
T51-T65	Y40-Y59	{'weight': -1.873919833}
T51-T65	N70-N77	{'weight': -1.42794372656}
T51-T65	I30-I52	{'weight': -1.37654540747}
T29-T32	S60-S69	{'weight': 2.14639779963}
T29-T32	B15-B19	{'weight': -1.54665080804}
T29-T32	S80-S89	{'weight': -1.67342546443}
T29-T32	O20-O29	{'weight': -1.86582464884}
T29-T32	S90-S99	{'weight': 1.95450738798}
T29-T32	T08-T14	{'weight': 1.89312285927}
T29-T32	S00-S09	{'weight': 2.21480214392}
T29-T32	E50-E64	{'weight': 1.84400718553}
T29-T32	F60-F69	{'weight': 3.99095840868}
T29-T32	W50-W64	{'weight': 2.50803371319}
T29-T32	J20-J22	{'weight': 1.90694258435}
T29-T32	I95-I99	{'weight': -2.21482782057}
T29-T32	H53-H54	{'weight': 2.06706590225}
M20-M25	Q65-Q79	{'weight': 2.01754985183}
M20-M25	S80-S89	{'weight': 2.02522666636}
M15-M19	B95-B97	{'weight': -1.7352024634}
M15-M19	G50-G59	{'weight': 1.98654709514}
M15-M19	O20-O29	{'weight': -1.3895901209}
M15-M19	M05-M14	{'weight': 2.02979923411}
M15-M19	F60-F69	{'weight': 1.90532374101}
M15-M19	Q65-Q79	{'weight': 3.5152484524}
M15-M19	A50-A64	{'weight': -1.50330657864}
M15-M19	M45-M49	{'weight': 3.07907724853}
M15-M19	M40-M43	{'weight': 1.85913407456}
M15-M19	S80-S89	{'weight': 2.23476474435}
M05-M14	S80-S89	{'weight': 1.83997713278}
M05-M14	O30-O48	{'weight': -2.35413295359}
M05-M14	D70-D77	{'weight': -1.37013029045}
M05-M14	F20-F29	{'weight': -2.01990420092}
M05-M14	D55-D59	{'weight': -1.4422697262}
M05-M14	I70-I79	{'weight': 2.4854228358}
M05-M14	Q65-Q79	{'weight': 2.24049308541}
M05-M14	L40-L45	{'weight': 2.5759679859}
M05-M14	M45-M49	{'weight': 1.92314499346}
M05-M14	A50-A64	{'weight': -1.45680141109}
M05-M14	X85-Y09	{'weight': -1.60332923382}
M60-M63	O00-O08	{'weight': -2.09163214448}
M60-M63	B25-B34	{'weight': 3.494774465}
M60-M63	S00-S09	{'weight': 1.85380468918}
M60-M63	N30-N39	{'weight': 2.00047873653}
M60-M63	A00-A09	{'weight': 2.15513532153}
M60-M63	I70-I79	{'weight': -1.72229189592}
M60-M63	X85-Y09	{'weight': 1.94271450623}
M60-M63	W50-W64	{'weight': 2.24502219996}
M60-M63	J20-J22	{'weight': 1.90204789995}
M60-M63	I95-I99	{'weight': 2.33832182386}
M60-M63	H60-H62	{'weight': 1.87233167519}
M50-M54	F20-F29	{'weight': -1.41979495202}
M45-M49	O00-O08	{'weight': -1.59224257593}
M45-M49	O20-O29	{'weight': -1.38840297107}
M45-M49	O30-O48	{'weight': -1.43834552398}
M45-M49	D70-D77	{'weight': -1.4649815522}
M45-M49	F20-F29	{'weight': -1.48096316914}
M45-M49	H00-H06	{'weight': 1.95123126382}
M45-M49	M40-M43	{'weight': 2.86693029935}
M45-M49	Q65-Q79	{'weight': 2.27005001554}
M40-M43	B15-B19	{'weight': -1.53826029732}
M40-M43	E10-E14	{'weight': -1.56771589469}
M40-M43	J09-J18	{'weight': -1.42626545407}
M40-M43	Q65-Q79	{'weight': 2.3516448203}
M40-M43	Y83-Y84	{'weight': -1.46438820204}
M70-M79	O30-O48	{'weight': -1.63424522917}
M70-M79	G50-G59	{'weight': 1.88286896157}
M65-M68	Y83-Y84	{'weight': -1.72193619702}
M65-M68	O30-O48	{'weight': -1.46936694932}
M65-M68	F20-F29	{'weight': -1.68100416424}
M65-M68	G50-G59	{'weight': 2.08101945077}
B95-B97	H55-H59	{'weight': -4.76244417114}
B95-B97	D70-D77	{'weight': -1.44184089585}
B95-B97	S10-S19	{'weight': -1.46805618487}
B95-B97	O20-O29	{'weight': -1.61952229918}
B95-B97	E10-E14	{'weight': -2.15489675707}
B95-B97	S00-S09	{'weight': 1.85573573574}
B95-B97	D55-D59	{'weight': 2.01778150947}
B95-B97	I70-I79	{'weight': -1.93556217231}
B95-B97	X85-Y09	{'weight': 2.07438737831}
B95-B97	A50-A64	{'weight': -1.7520551492}
B95-B97	K20-K31	{'weight': 2.6403711164}
B95-B97	J20-J22	{'weight': -1.53621593631}
B95-B97	I95-I99	{'weight': -4.32552268755}
B95-B97	E65-E68	{'weight': -1.39305133018}
B95-B97	Y40-Y59	{'weight': -1.40106155738}
B95-B97	H60-H62	{'weight': -1.52558418021}
B95-B97	H53-H54	{'weight': -1.73215094828}
L00-L08	E50-E64	{'weight': -1.5284068317}
L00-L08	F20-F29	{'weight': 2.24121491075}
L00-L08	D60-D64	{'weight': -1.38590685481}
L00-L08	H00-H06	{'weight': 2.01707380978}
L00-L08	X85-Y09	{'weight': -1.94792003797}
L00-L08	L60-L75	{'weight': 1.88207891958}
L00-L08	W50-W64	{'weight': 2.61314175606}
L20-L30	B35-B49	{'weight': 1.84144076575}
L40-L45	N70-N77	{'weight': -1.94099515894}
L40-L45	D70-D77	{'weight': -1.39805165383}
L40-L45	H80-H83	{'weight': -1.46159945628}
L40-L45	X85-Y09	{'weight': -3.50572043498}
L40-L45	Y83-Y84	{'weight': -1.45218496702}
L40-L45	A50-A64	{'weight': -1.41570382118}
L40-L45	I30-I52	{'weight': -1.49690379097}
L50-L54	F20-F29	{'weight': -1.73648779856}
L50-L54	D55-D59	{'weight': -1.79096992973}
L50-L54	H00-H06	{'weight': 1.92012355137}
L50-L54	X85-Y09	{'weight': 2.38112221983}
L50-L54	Y83-Y84	{'weight': -1.56568891999}
L80-L99	B00-B09	{'weight': 2.02322880674}
L80-L99	O30-O48	{'weight': -2.13916758366}
L80-L99	I70-I79	{'weight': 2.05138759793}
L80-L99	X85-Y09	{'weight': -1.45692277817}
L80-L99	A50-A64	{'weight': 2.36067307222}
L80-L99	H55-H59	{'weight': 1.87589044792}
F50-F59	F60-F69	{'weight': 3.05175051486}
F50-F59	F30-F39	{'weight': 1.880457186}
F50-F59	K55-K63	{'weight': 1.83299968954}
F50-F59	I95-I99	{'weight': 1.87315698913}
F50-F59	O20-O29	{'weight': -1.4562847341}
F40-F48	F60-F69	{'weight': 2.07414164149}
F10-F19	H10-H13	{'weight': -1.49729705137}
F10-F19	D60-D64	{'weight': -1.69619324189}
F10-F19	D50-D53	{'weight': -1.63222163044}
F10-F19	D55-D59	{'weight': -1.36621914652}
F10-F19	F60-F69	{'weight': 1.86055368452}
F10-F19	J30-J39	{'weight': -1.36377143834}
F30-F39	F60-F69	{'weight': 3.62339794513}
F30-F39	F20-F29	{'weight': 1.87182265627}
F20-F29	N60-N64	{'weight': -1.60098231326}
F20-F29	N70-N77	{'weight': -1.4240345065}
F20-F29	O00-O08	{'weight': -3.22704813688}
F20-F29	S10-S19	{'weight': -1.5115541459}
F20-F29	O20-O29	{'weight': -2.50126221762}
F20-F29	F60-F69	{'weight': 10.0558752998}
F20-F29	Y83-Y84	{'weight': -1.38784063693}
F20-F29	W50-W64	{'weight': -1.44317431549}
F20-F29	E20-E35	{'weight': 4.48007083184}
F20-F29	D50-D53	{'weight': -1.47196582303}
F20-F29	D55-D59	{'weight': 2.5196346701}
F20-F29	A00-A09	{'weight': -1.43177767709}
F20-F29	S80-S89	{'weight': -1.40208643494}
F20-F29	B15-B19	{'weight': 2.03638747633}
F20-F29	G50-G59	{'weight': -2.91963881157}
F20-F29	G40-G47	{'weight': -1.65811617853}
F20-F29	J09-J18	{'weight': -1.44182471357}
F20-F29	I95-I99	{'weight': -1.48456210758}
F20-F29	Y40-Y59	{'weight': 2.77282041311}
F20-F29	J30-J39	{'weight': -1.59365492912}
F20-F29	I30-I52	{'weight': -2.38429671823}
F20-F29	D10-D36	{'weight': -1.78069215117}
F20-F29	B25-B34	{'weight': -4.96653505081}
F20-F29	E50-E64	{'weight': 2.01746325712}
F20-F29	E65-E68	{'weight': 2.07704855457}
F20-F29	X85-Y09	{'weight': 2.35047490708}
E50-E64	B15-B19	{'weight': -1.69488316396}
E50-E64	E20-E35	{'weight': -1.42929153991}
E50-E64	E10-E14	{'weight': -1.7273378767}
E50-E64	I70-I79	{'weight': -2.17213088226}
E50-E64	D55-D59	{'weight': 2.054883574}
E50-E64	J09-J18	{'weight': -1.39687574169}
E50-E64	Y83-Y84	{'weight': -1.51264644961}
E70-E90	E10-E14	{'weight': 2.56665823297}
E70-E90	I10-I15	{'weight': 2.08441885798}
E70-E90	B15-B19	{'weight': -1.38470492923}
E70-E90	X85-Y09	{'weight': -1.71268771442}
E65-E68	E10-E14	{'weight': 3.20935978656}
E65-E68	A50-A64	{'weight': -1.4187011642}
E65-E68	I95-I99	{'weight': -1.75126452937}
E65-E68	K80-K87	{'weight': 1.85379744968}
E65-E68	I10-I15	{'weight': 2.74939325676}
S10-S19	S60-S69	{'weight': 2.06069094304}
S10-S19	E20-E35	{'weight': -1.58495695514}
S10-S19	S00-S09	{'weight': 2.65105105105}
S10-S19	F60-F69	{'weight': 2.33544973545}
S10-S19	K40-K46	{'weight': -1.42505251884}
S10-S19	H80-H83	{'weight': 1.88803341385}
S10-S19	A50-A64	{'weight': -1.63525147259}
S10-S19	Q65-Q79	{'weight': 2.2811369509}
S10-S19	I95-I99	{'weight': 2.72469135802}
S10-S19	H55-H59	{'weight': 2.249745158}
S00-S09	O20-O29	{'weight': -1.66450902971}
S00-S09	I70-I79	{'weight': 2.26207064853}
S00-S09	T08-T14	{'weight': 2.72465670376}
S00-S09	D60-D64	{'weight': -1.41004272121}
S00-S09	F60-F69	{'weight': 2.12084084084}
S00-S09	H00-H06	{'weight': 2.03612968117}
S00-S09	X85-Y09	{'weight': 4.03664570915}
S00-S09	S80-S89	{'weight': 2.14352363058}
K50-K52	A00-A09	{'weight': 1.91516784964}
K50-K52	O30-O48	{'weight': -1.50606835394}
K50-K52	I95-I99	{'weight': 1.84707299276}
K50-K52	H55-H59	{'weight': -1.44763183932}
K40-K46	O00-O08	{'weight': -1.39442142965}
K40-K46	O30-O48	{'weight': -2.01543141951}
K40-K46	K80-K87	{'weight': 2.44656373454}
K40-K46	F60-F69	{'weight': 2.296566077}
K40-K46	K20-K31	{'weight': 2.31969574817}
K40-K46	Y40-Y59	{'weight': 2.33953716784}
H65-H75	H90-H95	{'weight': 2.72381350178}
H65-H75	O00-O08	{'weight': -1.43329324671}
H65-H75	H60-H62	{'weight': 3.24390431486}
H80-H83	A00-A09	{'weight': 1.89943261507}
H80-H83	X85-Y09	{'weight': 1.86018433381}
H80-H83	A50-A64	{'weight': -2.38798627743}
H80-H83	H90-H95	{'weight': 2.52655319858}
H80-H83	H60-H62	{'weight': 2.21761094393}
K00-K14	X85-Y09	{'weight': 1.86610041302}
K20-K31	K80-K87	{'weight': 1.91587758333}
K80-K87	N20-N23	{'weight': 2.45459123672}
K80-K87	H00-H06	{'weight': -1.47303942722}
K80-K87	O30-O48	{'weight': -1.37805035925}
K80-K87	A50-A64	{'weight': -1.70554998166}
K80-K87	H60-H62	{'weight': -1.37085256535}
H60-H62	O30-O48	{'weight': -1.83070101625}
H60-H62	D70-D77	{'weight': -1.59823104593}
H60-H62	X85-Y09	{'weight': -2.24430383844}
H60-H62	H90-H95	{'weight': 2.16657555604}
H49-H52	Y83-Y84	{'weight': -2.25537970814}
H49-H52	I95-I99	{'weight': 1.96502357565}
H49-H52	S60-S69	{'weight': -1.44234254644}
H49-H52	H53-H54	{'weight': 2.12979669533}
H53-H54	D55-D59	{'weight': -1.91017757352}
H53-H54	H10-H13	{'weight': 1.85070419161}
H53-H54	Y83-Y84	{'weight': -1.37017581422}
H53-H54	H90-H95	{'weight': 2.18892411643}
H53-H54	I95-I99	{'weight': 2.16931195362}
H53-H54	H55-H59	{'weight': 2.09740815403}
X85-Y09	O30-O48	{'weight': -1.73545213282}
X85-Y09	F60-F69	{'weight': 4.88962739174}
X85-Y09	J09-J18	{'weight': -1.71670496472}
X85-Y09	Y83-Y84	{'weight': -1.6524289598}
X85-Y09	H55-H59	{'weight': -1.45960094504}
X85-Y09	D70-D77	{'weight': 2.5458390552}
X85-Y09	D55-D59	{'weight': -2.12646449608}
X85-Y09	A50-A64	{'weight': 1.86229290821}
X85-Y09	S80-S89	{'weight': 1.99673651389}
X85-Y09	S90-S99	{'weight': 1.98762592903}
X85-Y09	T08-T14	{'weight': 3.07497423138}
X85-Y09	B15-B19	{'weight': 2.34043706136}
X85-Y09	H00-H06	{'weight': -5.56523075927}
J09-J18	B25-B34	{'weight': 2.53239390445}
J09-J18	A00-A09	{'weight': 2.10016424117}
J09-J18	J20-J22	{'weight': 2.5773970208}
J20-J22	B25-B34	{'weight': 2.57903620715}
J20-J22	D55-D59	{'weight': -1.8823386627}
J20-J22	I70-I79	{'weight': -1.5753325458}
J20-J22	W50-W64	{'weight': 1.88467114353}
J20-J22	J00-J06	{'weight': 2.09972933847}
J20-J22	J40-J47	{'weight': 1.99473465358}
I95-I99	E20-E35	{'weight': -3.11330830474}
I95-I99	E10-E14	{'weight': -3.29220337886}
I95-I99	S90-S99	{'weight': -1.50477839527}
I95-I99	O30-O48	{'weight': -2.59531361253}
I95-I99	Y83-Y84	{'weight': -4.94231018189}
I95-I99	I10-I15	{'weight': -3.29398342935}
J00-J06	A00-A09	{'weight': 1.85684265171}
J00-J06	B25-B34	{'weight': 1.98907040376}
Y40-Y59	B00-B09	{'weight': 2.13668739783}
Y40-Y59	A00-A09	{'weight': -1.42920253738}
Y40-Y59	E20-E35	{'weight': 1.98330379462}
Y40-Y59	D55-D59	{'weight': -1.54505955078}
Y40-Y59	F60-F69	{'weight': 4.28246708247}
Y40-Y59	I70-I79	{'weight': 2.32007246003}
Y40-Y59	A50-A64	{'weight': 2.24268849705}
Y40-Y59	I10-I15	{'weight': 1.9439461493}
Y40-Y59	H55-H59	{'weight': 1.88585706384}
Y40-Y59	Y83-Y84	{'weight': 1.87401314792}
J30-J39	E10-E14	{'weight': -1.53657845449}
J30-J39	J40-J47	{'weight': 2.21754628938}
J40-J47	D55-D59	{'weight': -1.36930730607}
F60-F69	O20-O29	{'weight': -2.83416402356}
F60-F69	K55-K63	{'weight': 2.41742593976}
F60-F69	W50-W64	{'weight': -1.81694608065}
F60-F69	E20-E35	{'weight': 2.01898227559}
F60-F69	D55-D59	{'weight': -2.69823289533}
F60-F69	Q65-Q79	{'weight': 2.39519379845}
F60-F69	S60-S69	{'weight': 2.64945978391}
F60-F69	S90-S99	{'weight': 2.01399239544}
F60-F69	T08-T14	{'weight': 2.0079372549}
F60-F69	I70-I79	{'weight': -1.50543724513}
F60-F69	B15-B19	{'weight': 1.84448730312}
Y83-Y84	S60-S69	{'weight': -2.07926483915}
Y83-Y84	B35-B49	{'weight': -1.68737458735}
Y83-Y84	O30-O48	{'weight': -1.61748333225}
Y83-Y84	D55-D59	{'weight': 2.52281087083}
Y83-Y84	H90-H95	{'weight': -1.62214274926}
Q65-Q79	N20-N23	{'weight': -1.7773688542}
Q65-Q79	H00-H06	{'weight': -1.44595119425}
Q65-Q79	S80-S89	{'weight': 1.84442731004}
Q65-Q79	E20-E35	{'weight': 2.09528102437}
Q65-Q79	I70-I79	{'weight': 2.59524384482}
Q65-Q79	A50-A64	{'weight': -1.39515502622}
Q65-Q79	I10-I15	{'weight': -1.83949723977}
I70-I79	H55-H59	{'weight': 2.55952947998}
I70-I79	B25-B34	{'weight': -1.58285973202}
I70-I79	D55-D59	{'weight': -2.84599326817}
I70-I79	I30-I52	{'weight': 2.10557519485}
H90-H95	O20-O29	{'weight': -1.46176883078}
H90-H95	O30-O48	{'weight': -1.82533312373}
I10-I15	O00-O08	{'weight': -1.61105734999}
I10-I15	O30-O48	{'weight': -1.94045569293}
I10-I15	E10-E14	{'weight': 4.25214289643}
I10-I15	I30-I52	{'weight': 2.3155424592}
I30-I52	D70-D77	{'weight': 2.03160091481}
B15-B19	O20-O29	{'weight': -1.39953718687}
B15-B19	D55-D59	{'weight': 1.95134676904}
B15-B19	H00-H06	{'weight': -1.45295677174}
B15-B19	A50-A64	{'weight': 3.26933870723}
B35-B49	O30-O48	{'weight': -1.39240635085}
B35-B49	N70-N77	{'weight': 2.12890886783}
B35-B49	N30-N39	{'weight': 1.86940089984}
B25-B34	E20-E35	{'weight': -1.89371480355}
B25-B34	D55-D59	{'weight': -1.41849957926}
B25-B34	A00-A09	{'weight': 2.53257682009}
K55-K63	E10-E14	{'weight': -1.40614364411}
K55-K63	D70-D77	{'weight': 1.95791522393}
N70-N77	N30-N39	{'weight': 2.24030770272}
N70-N77	A50-A64	{'weight': 3.2750576173}
O00-O08	S80-S89	{'weight': -3.25606835394}
O00-O08	O20-O29	{'weight': 3.20210077291}
O00-O08	S90-S99	{'weight': -1.6354965185}
O00-O08	O30-O48	{'weight': 9.3946142549}
O20-O29	O30-O48	{'weight': 5.83162359002}
O30-O48	W50-W64	{'weight': -1.40164411936}
O30-O48	H55-H59	{'weight': -1.42873325134}
O30-O48	E00-E07	{'weight': -1.37127807625}
O30-O48	A50-A64	{'weight': 1.90252763154}
O30-O48	T08-T14	{'weight': -1.39268722895}
O30-O48	H10-H13	{'weight': 1.86822114486}
O30-O48	H00-H06	{'weight': -1.8158456858}
W50-W64	S60-S69	{'weight': 2.03499654226}
W50-W64	H00-H06	{'weight': 2.00232335427}
W50-W64	E10-E14	{'weight': -1.77801152178}
W50-W64	D55-D59	{'weight': 1.94086571983}
W50-W64	T08-T14	{'weight': 1.95803667302}
W50-W64	H55-H59	{'weight': 2.1207074058}
E20-E35	H55-H59	{'weight': -1.46905023904}
H55-H59	H10-H13	{'weight': 3.48339882523}
H55-H59	H00-H06	{'weight': 2.94653822041}
D70-D77	S60-S69	{'weight': -2.22417308564}
D70-D77	D60-D64	{'weight': 2.47068133565}
D70-D77	D55-D59	{'weight': 2.35844592016}
D70-D77	A50-A64	{'weight': 1.86793622006}
D60-D64	D55-D59	{'weight': 1.84126169199}
D55-D59	H10-H13	{'weight': -2.40485360433}
D55-D59	S90-S99	{'weight': -1.6896077416}
N20-N23	N30-N39	{'weight': 2.45021852734}
S60-S69	S90-S99	{'weight': 2.5386458766}
S60-S69	T08-T14	{'weight': 3.31650024716}
S80-S89	T08-T14	{'weight': 1.99053488518}
S90-S99	T08-T14	{'weight': 2.27778590919}
H10-H13	H00-H06	{'weight': 2.14496437684}

## Sheet: women_45-49
Table. Disease network women aged 45-49 years.
Disease A	Disease B
T66-T78	N20-N23	{'weight': 2.03361130457}
T66-T78	H55-H59	{'weight': 2.05378764558}
T66-T78	B15-B19	{'weight': -1.45035354849}
T66-T78	S20-S29	{'weight': 2.6195183948}
T66-T78	B25-B34	{'weight': 2.14734590515}
T66-T78	T20-T25	{'weight': -3.28327551266}
T66-T78	E20-E35	{'weight': -1.46891423076}
T66-T78	D60-D64	{'weight': -3.21907738811}
T66-T78	C50	{'weight': -1.69299625597}
T66-T78	D65-D69	{'weight': -1.46280012366}
T66-T78	K90-K93	{'weight': 2.17453610338}
T66-T78	H00-H06	{'weight': 2.08988451935}
T66-T78	H80-H83	{'weight': 1.9973555121}
T66-T78	T51-T65	{'weight': -1.80855288016}
T66-T78	D00-D09	{'weight': -1.57285405145}
T66-T78	W50-W64	{'weight': 3.8433567049}
T66-T78	H30-H36	{'weight': -2.71466355236}
T66-T78	Y40-Y59	{'weight': 2.26375335329}
T66-T78	L50-L54	{'weight': 2.52357424399}
T51-T65	K50-K52	{'weight': -1.35993172492}
T51-T65	L20-L30	{'weight': -1.4393913372}
T51-T65	T29-T32	{'weight': -1.41761903126}
T51-T65	B25-B34	{'weight': -1.40706276172}
T51-T65	K90-K93	{'weight': -1.48595988047}
T51-T65	F20-F29	{'weight': 1.99802498132}
T51-T65	D50-D53	{'weight': -1.58344336436}
T51-T65	D55-D59	{'weight': -5.75756534881}
T51-T65	H10-H13	{'weight': -1.59179747879}
T51-T65	H00-H06	{'weight': -1.45148706273}
T51-T65	A00-A09	{'weight': -1.37377202624}
T51-T65	Q65-Q79	{'weight': -2.25222409233}
T51-T65	H30-H36	{'weight': -1.67082288554}
T51-T65	H55-H59	{'weight': -1.97789303747}
T51-T65	H53-H54	{'weight': -1.88290127304}
T29-T32	S60-S69	{'weight': 2.52052566106}
T29-T32	S80-S89	{'weight': -2.14368151685}
T29-T32	T20-T25	{'weight': 3.60810913875}
T29-T32	M80-M85	{'weight': -1.35755313587}
T29-T32	F20-F29	{'weight': 2.24124303934}
T29-T32	D55-D59	{'weight': 2.04568359767}
T29-T32	K50-K52	{'weight': -1.50100838604}
T29-T32	L00-L08	{'weight': 2.02976388096}
T29-T32	W50-W64	{'weight': 1.94572665948}
T29-T32	J20-J22	{'weight': 2.08951158842}
T29-T32	H30-H36	{'weight': -1.48950640607}
T29-T32	H40-H42	{'weight': -1.39691546732}
T20-T25	S00-S09	{'weight': 2.73924139959}
T20-T25	M60-M63	{'weight': -1.74821099394}
T20-T25	K90-K93	{'weight': 2.78021295898}
T20-T25	K40-K46	{'weight': -1.61431128515}
T20-T25	Q65-Q79	{'weight': 2.03812604136}
T20-T25	M05-M14	{'weight': -1.87835331295}
T20-T25	H80-H83	{'weight': -2.46143189182}
T20-T25	M40-M43	{'weight': -1.76109347322}
T20-T25	Y83-Y84	{'weight': -1.87527908494}
T20-T25	S20-S29	{'weight': 1.95366316037}
T20-T25	I10-I15	{'weight': -1.40990456923}
T20-T25	K80-K87	{'weight': -1.56170782812}
T20-T25	I30-I52	{'weight': -1.7461615086}
M30-M36	S60-S69	{'weight': -1.80520157089}
M30-M36	M80-M85	{'weight': 3.18987896551}
M30-M36	S90-S99	{'weight': -2.06248497235}
M30-M36	E50-E64	{'weight': -1.34004282165}
M30-M36	F20-F29	{'weight': -1.92329886992}
M30-M36	D60-D64	{'weight': 2.88954305423}
M30-M36	D65-D69	{'weight': 2.60132986843}
M30-M36	D55-D59	{'weight': 2.4406594942}
M30-M36	H10-H13	{'weight': -1.66139601629}
M30-M36	I70-I79	{'weight': 8.7764050375}
M30-M36	H55-H59	{'weight': -2.11129048879}
M30-M36	M05-M14	{'weight': 4.30078023255}
M30-M36	L80-L99	{'weight': 3.22854852125}
M30-M36	Q65-Q79	{'weight': 2.07975997}
M30-M36	H30-H36	{'weight': 4.67243371638}
M30-M36	H53-H54	{'weight': -1.40692445528}
M30-M36	J09-J18	{'weight': 2.29022326043}
M30-M36	I30-I52	{'weight': 2.92191629588}
M20-M25	S80-S89	{'weight': 1.97274532258}
M15-M19	S80-S89	{'weight': 2.14329948684}
M15-M19	G50-G59	{'weight': 1.95699936657}
M15-M19	M05-M14	{'weight': 1.94708255624}
M15-M19	Q65-Q79	{'weight': 2.18167511803}
M15-M19	M45-M49	{'weight': 2.68184367667}
M15-M19	B95-B97	{'weight': -1.55389445992}
M05-M14	M80-M85	{'weight': 1.96244307412}
M05-M14	C50	{'weight': -1.93711743894}
M05-M14	F20-F29	{'weight': -1.86086398974}
M05-M14	D60-D64	{'weight': 2.39824334805}
M05-M14	L40-L45	{'weight': 2.74180460352}
M60-M63	A00-A09	{'weight': 2.17367025712}
M60-M63	B15-B19	{'weight': -1.8019269742}
M60-M63	S20-S29	{'weight': -1.62612922062}
M60-M63	B25-B34	{'weight': 2.38985585692}
M60-M63	E10-E14	{'weight': -1.37634991241}
M60-M63	E50-E64	{'weight': -1.35754931932}
M60-M63	H10-H13	{'weight': 2.27754245455}
M60-M63	J09-J18	{'weight': 2.0722985383}
M60-M63	Q65-Q79	{'weight': -1.46131882664}
M60-M63	H80-H83	{'weight': 2.89864542346}
M60-M63	W50-W64	{'weight': 2.1387025978}
M60-M63	J20-J22	{'weight': 2.11542581247}
M60-M63	N70-N77	{'weight': 2.14056557916}
M60-M63	Y83-Y84	{'weight': -1.4893976345}
M60-M63	C50	{'weight': -1.35217772129}
M50-M54	F20-F29	{'weight': -1.45136427026}
M45-M49	M40-M43	{'weight': 3.76405499786}
M45-M49	F20-F29	{'weight': -1.39222168791}
M45-M49	M80-M85	{'weight': 2.12465452953}
M45-M49	Q38-Q45	{'weight': 2.05885264915}
M40-M43	C50	{'weight': -1.4446959028}
M40-M43	C51-C58	{'weight': -2.02476556865}
M40-M43	K90-K93	{'weight': 1.98566830786}
M40-M43	Q65-Q79	{'weight': 2.69296933106}
M40-M43	Y83-Y84	{'weight': -1.61578623348}
M70-M79	F20-F29	{'weight': -1.47331089204}
M65-M68	F20-F29	{'weight': -2.97990588397}
M65-M68	E50-E64	{'weight': -1.81669700821}
M65-M68	G50-G59	{'weight': 2.00460722205}
B95-B97	H00-H06	{'weight': -1.50448253358}
B95-B97	I30-I52	{'weight': -1.38468114664}
B95-B97	E20-E35	{'weight': -4.21693916807}
B95-B97	E00-E07	{'weight': -1.42133707841}
B95-B97	D00-D09	{'weight': 1.99321059148}
B95-B97	Q38-Q45	{'weight': 3.33977326405}
B95-B97	D60-D64	{'weight': -1.54021399375}
B95-B97	D65-D69	{'weight': -1.39979562395}
B95-B97	K90-K93	{'weight': 2.27241150529}
B95-B97	L00-L08	{'weight': -2.25547006492}
B95-B97	Q65-Q79	{'weight': -3.5016830969}
B95-B97	E10-E14	{'weight': -5.49679410115}
B95-B97	K20-K31	{'weight': 2.85415755479}
B95-B97	J20-J22	{'weight': -1.58584996393}
B95-B97	H30-H36	{'weight': -2.59773984131}
B95-B97	H40-H42	{'weight': -1.52266169752}
B95-B97	I10-I15	{'weight': -1.49644576791}
B95-B97	C50	{'weight': -1.35006411798}
C50	S20-S29	{'weight': 2.08383681623}
C50	E50-E64	{'weight': -2.93790860898}
C50	K50-K52	{'weight': -1.37912616357}
C50	Y83-Y84	{'weight': 2.17172441966}
C50	Q38-Q45	{'weight': -1.53236240397}
C50	W50-W64	{'weight': -1.73466443562}
C50	H30-H36	{'weight': -1.5640664537}
C50	H53-H54	{'weight': -1.37090659512}
C50	E20-E35	{'weight': -1.69264398875}
C50	D70-D77	{'weight': -1.99735513345}
C50	D60-D64	{'weight': -2.08652277333}
C50	D50-D53	{'weight': -1.63485662358}
C50	D55-D59	{'weight': -1.79656281844}
C50	A00-A09	{'weight': -1.71466068996}
C50	M80-M85	{'weight': 3.22172344675}
C50	K90-K93	{'weight': -1.85468690963}
C50	J09-J18	{'weight': -1.56646827565}
C50	F20-F29	{'weight': -1.40554620502}
C50	D00-D09	{'weight': 3.86225042563}
C50	E65-E68	{'weight': -1.64919769837}
C50	K00-K14	{'weight': -1.36556387563}
C51-C58	A00-A09	{'weight': -1.40442414042}
C51-C58	B15-B19	{'weight': 2.68357207382}
C51-C58	B35-B49	{'weight': -1.55059126975}
C51-C58	B25-B34	{'weight': 1.95014066896}
C51-C58	M80-M85	{'weight': 2.28390993959}
C51-C58	S90-S99	{'weight': 2.25645841159}
C51-C58	F20-F29	{'weight': 2.60588972431}
C51-C58	D00-D09	{'weight': 4.61918645009}
C51-C58	K70-K77	{'weight': 1.97455253288}
C51-C58	H10-H13	{'weight': -2.0883866314}
C51-C58	L40-L45	{'weight': -1.6233469584}
C51-C58	Y83-Y84	{'weight': 1.94800936768}
C51-C58	S80-S89	{'weight': -1.34437364751}
C51-C58	Y40-Y59	{'weight': -1.45924501082}
C51-C58	H60-H62	{'weight': -3.44361625391}
C51-C58	J30-J39	{'weight': -1.54432555903}
K90-K93	S00-S09	{'weight': 2.09540260909}
K90-K93	K50-K52	{'weight': 2.38342011331}
K90-K93	K40-K46	{'weight': 2.03584221612}
K90-K93	K55-K63	{'weight': 2.05916136899}
K90-K93	K20-K31	{'weight': 2.16538489179}
K90-K93	W50-W64	{'weight': 1.94905268796}
K90-K93	K80-K87	{'weight': 2.14588240572}
K90-K93	K70-K77	{'weight': 3.14240753523}
K90-K93	E20-E35	{'weight': 2.07141777173}
K90-K93	D60-D64	{'weight': 2.52058560131}
K90-K93	D65-D69	{'weight': 3.64013253668}
K90-K93	Q38-Q45	{'weight': 2.28808330877}
K90-K93	I70-I79	{'weight': 2.54092402451}
K90-K93	I30-I52	{'weight': -1.42668223818}
K90-K93	F50-F59	{'weight': -1.33936417033}
K90-K93	E50-E64	{'weight': 2.68520568161}
L00-L08	S20-S29	{'weight': 2.38126453302}
L00-L08	T08-T14	{'weight': 2.04456866281}
L00-L08	E50-E64	{'weight': -1.4023386705}
L00-L08	D55-D59	{'weight': -2.00093887038}
L00-L08	L60-L75	{'weight': 1.9806764461}
L00-L08	W50-W64	{'weight': 2.80982109295}
L20-L30	D55-D59	{'weight': -1.46744544123}
L40-L45	W50-W64	{'weight': -1.53801332113}
L40-L45	D70-D77	{'weight': -1.39144025006}
L40-L45	H40-H42	{'weight': -1.70310323376}
L50-L54	F20-F29	{'weight': -1.39488659133}
L60-L75	D55-D59	{'weight': -1.40008825029}
L80-L99	I70-I79	{'weight': 2.41153041714}
L80-L99	B15-B19	{'weight': -1.36973719956}
K70-K77	B00-B09	{'weight': -1.39476619122}
K70-K77	H55-H59	{'weight': -1.43713902969}
K70-K77	B15-B19	{'weight': 3.88061110256}
K70-K77	S20-S29	{'weight': 2.09195835916}
K70-K77	M80-M85	{'weight': 2.10402072202}
K70-K77	E10-E14	{'weight': 4.20173009444}
K70-K77	D60-D64	{'weight': 2.20519827034}
K70-K77	E65-E68	{'weight': 2.10108135307}
K70-K77	Q38-Q45	{'weight': 2.6023240623}
K70-K77	H30-H36	{'weight': 2.35345315405}
K70-K77	K80-K87	{'weight': 4.37511088781}
F10-F19	H10-H13	{'weight': -1.55284504228}
F10-F19	D60-D64	{'weight': -1.40523525097}
F10-F19	E50-E64	{'weight': -1.45515615584}
F10-F19	D50-D53	{'weight': -1.51969170357}
F20-F29	K40-K46	{'weight': -1.79919051054}
F20-F29	H65-H75	{'weight': -1.47813309823}
F20-F29	K20-K31	{'weight': -1.47990244908}
F20-F29	W50-W64	{'weight': -1.74969944698}
F20-F29	H55-H59	{'weight': -1.77863268414}
F20-F29	H30-H36	{'weight': -1.35224813657}
F20-F29	E20-E35	{'weight': 3.53056027165}
F20-F29	E10-E14	{'weight': 2.38815439343}
F20-F29	A00-A09	{'weight': -1.97659693837}
F20-F29	N20-N23	{'weight': -2.77606796506}
F20-F29	S80-S89	{'weight': -1.39010064232}
F20-F29	H10-H13	{'weight': -1.57457722209}
F20-F29	I70-I79	{'weight': 2.15541863411}
F20-F29	G50-G59	{'weight': -2.70941609485}
F20-F29	G40-G47	{'weight': -1.41337775793}
F20-F29	I10-I15	{'weight': -1.44666185782}
F20-F29	Y40-Y59	{'weight': 2.8403296303}
F20-F29	I30-I52	{'weight': -1.4415858513}
F20-F29	I80-I89	{'weight': -1.35114541791}
F20-F29	D10-D36	{'weight': -1.36343050317}
F20-F29	E50-E64	{'weight': -1.69335577463}
F20-F29	H80-H83	{'weight': -1.56761584172}
E50-E64	H40-H42	{'weight': -2.209001706}
E50-E64	E20-E35	{'weight': 2.07048637885}
E50-E64	D00-D09	{'weight': -1.63765328204}
E50-E64	D70-D77	{'weight': 1.99472422062}
E50-E64	S90-S99	{'weight': -1.36192594374}
E50-E64	D65-D69	{'weight': -3.04613059458}
E50-E64	D55-D59	{'weight': 2.46407109606}
E50-E64	H55-H59	{'weight': -1.8588717526}
E50-E64	S00-S09	{'weight': -1.51192479877}
E70-E90	E10-E14	{'weight': 2.04709023409}
E70-E90	D55-D59	{'weight': -1.45749321609}
E65-E68	M80-M85	{'weight': -1.46417665648}
E65-E68	D00-D09	{'weight': -1.37894726296}
E65-E68	E10-E14	{'weight': 2.98956312211}
E65-E68	I10-I15	{'weight': 2.362722827}
S20-S29	S00-S09	{'weight': 2.20866761498}
S20-S29	H65-H75	{'weight': 3.00228112728}
S20-S29	H80-H83	{'weight': 2.32943017956}
S20-S29	Y83-Y84	{'weight': -1.74432384158}
S20-S29	H30-H36	{'weight': -1.69285199052}
S20-S29	D65-D69	{'weight': 3.28876839222}
S20-S29	Q65-Q79	{'weight': 2.19113850693}
S20-S29	S60-S69	{'weight': 2.33448401673}
S20-S29	S80-S89	{'weight': 2.13435407238}
S20-S29	M80-M85	{'weight': 2.88060713102}
S20-S29	S90-S99	{'weight': 1.99218850753}
S20-S29	T08-T14	{'weight': 2.729410386}
S20-S29	J09-J18	{'weight': 2.73458923505}
S20-S29	J20-J22	{'weight': 2.03204754284}
S20-S29	Y40-Y59	{'weight': -1.65281832858}
S20-S29	I30-I52	{'weight': -1.35351904647}
S20-S29	D00-D09	{'weight': -1.96164943496}
S00-S09	S60-S69	{'weight': 2.78221347762}
S00-S09	B15-B19	{'weight': 2.21465316408}
S00-S09	H00-H06	{'weight': 2.14516842105}
S00-S09	E10-E14	{'weight': -1.91607915708}
S00-S09	D70-D77	{'weight': -1.71315220005}
S00-S09	I70-I79	{'weight': 2.14583899574}
S00-S09	T08-T14	{'weight': 2.63100795892}
S00-S09	Y83-Y84	{'weight': -1.65876641592}
S00-S09	S80-S89	{'weight': 2.41709117865}
S00-S09	H40-H42	{'weight': -5.66156012778}
S00-S09	H55-H59	{'weight': 2.5187887527}
K50-K52	A00-A09	{'weight': 2.09109308554}
K50-K52	D00-D09	{'weight': 2.11380874189}
K50-K52	Y83-Y84	{'weight': -1.56248313223}
K40-K46	K20-K31	{'weight': 2.36018804933}
K40-K46	H30-H36	{'weight': 2.16438677357}
K40-K46	K80-K87	{'weight': 2.12037614003}
H65-H75	H80-H83	{'weight': 2.06444949721}
H65-H75	J20-J22	{'weight': 1.94751181303}
H65-H75	H90-H95	{'weight': 2.50206459023}
H65-H75	H30-H36	{'weight': 2.16164241164}
H65-H75	H60-H62	{'weight': 2.9123007369}
H80-H83	B15-B19	{'weight': -1.42709764538}
H80-H83	D55-D59	{'weight': -2.33767274642}
H80-H83	A00-A09	{'weight': 2.24104463538}
H80-H83	Y83-Y84	{'weight': -1.3980199758}
H80-H83	H90-H95	{'weight': 1.94752328978}
K20-K31	Q38-Q45	{'weight': 3.96671066478}
H30-H36	W50-W64	{'weight': -1.94703397108}
H30-H36	H40-H42	{'weight': 6.23574655347}
H30-H36	H49-H52	{'weight': 2.57662820414}
H30-H36	H53-H54	{'weight': 2.69580415533}
H30-H36	E10-E14	{'weight': 9.73601901529}
H30-H36	D60-D64	{'weight': 3.17574625908}
H30-H36	D65-D69	{'weight': 3.69986444124}
H30-H36	D55-D59	{'weight': 2.31422893482}
H30-H36	I30-I52	{'weight': 2.63202797868}
H30-H36	N20-N23	{'weight': -3.08915833705}
H30-H36	S80-S89	{'weight': -5.4140761859}
H30-H36	I70-I79	{'weight': 5.59567390147}
H30-H36	I10-I15	{'weight': 2.95803698435}
H30-H36	J40-J47	{'weight': -1.34843540686}
H30-H36	D00-D09	{'weight': -1.74368838663}
H40-H42	S60-S69	{'weight': 2.01626760753}
H40-H42	B25-B34	{'weight': -1.36175419916}
H40-H42	E10-E14	{'weight': 2.32184941098}
H40-H42	Q65-Q79	{'weight': -1.58523683578}
H40-H42	H55-H59	{'weight': 2.44226935376}
K80-K87	N20-N23	{'weight': 2.01194708039}
K80-K87	B15-B19	{'weight': 2.10037058376}
H60-H62	Y83-Y84	{'weight': -1.33967213959}
H60-H62	H90-H95	{'weight': 1.9525353416}
H60-H62	B15-B19	{'weight': -1.38924314616}
H49-H52	Y83-Y84	{'weight': -1.50552310369}
H49-H52	E10-E14	{'weight': -1.45995520647}
H49-H52	D00-D09	{'weight': -1.59903555876}
H49-H52	D65-D69	{'weight': -1.48714968876}
H53-H54	D55-D59	{'weight': -1.3634802322}
H53-H54	H55-H59	{'weight': 2.00685078173}
J09-J18	A00-A09	{'weight': 2.44856403998}
J09-J18	B25-B34	{'weight': 2.57865886677}
J09-J18	D00-D09	{'weight': -3.20167107478}
J09-J18	Q38-Q45	{'weight': -1.35347611033}
J09-J18	W50-W64	{'weight': 2.16780561154}
J09-J18	J20-J22	{'weight': 3.67579213821}
J20-J22	B25-B34	{'weight': 3.34916244752}
J20-J22	A00-A09	{'weight': 2.08527529049}
J20-J22	W50-W64	{'weight': 2.14536015293}
J20-J22	J00-J06	{'weight': 2.12052430988}
J20-J22	J40-J47	{'weight': 2.26255785048}
J00-J06	A00-A09	{'weight': 2.14040137632}
J00-J06	B25-B34	{'weight': 2.35658333619}
Y40-Y59	D70-D77	{'weight': 2.07870049981}
Y40-Y59	D65-D69	{'weight': 2.52632035665}
Y40-Y59	K55-K63	{'weight': 1.97572614536}
Y40-Y59	Y83-Y84	{'weight': -2.01845681769}
Y40-Y59	D55-D59	{'weight': -1.68756225741}
Y40-Y59	H55-H59	{'weight': -1.44931817401}
J30-J39	E10-E14	{'weight': -1.4622261151}
J30-J39	J40-J47	{'weight': 2.13520731535}
J40-J47	Q65-Q79	{'weight': -1.4541235874}
D00-D09	S60-S69	{'weight': -1.47074617296}
D00-D09	B15-B19	{'weight': 2.3002046347}
D00-D09	B25-B34	{'weight': -1.34605674441}
D00-D09	E10-E14	{'weight': -1.38361084395}
D00-D09	D55-D59	{'weight': -2.00288530897}
D00-D09	H10-H13	{'weight': -1.74032219283}
D00-D09	Q65-Q79	{'weight': -2.35044481847}
D00-D09	Q38-Q45	{'weight': -1.70834335177}
D00-D09	Y83-Y84	{'weight': 2.50458347273}
Q38-Q45	H10-H13	{'weight': -1.3733154719}
Q38-Q45	E20-E35	{'weight': 1.98481108041}
Q38-Q45	D70-D77	{'weight': -1.56888675162}
Q38-Q45	D60-D64	{'weight': 2.28808330877}
Q38-Q45	D55-D59	{'weight': 2.06684584178}
Q38-Q45	S80-S89	{'weight': 1.97951432734}
Y83-Y84	S60-S69	{'weight': 2.16647770798}
Y83-Y84	N70-N77	{'weight': -1.5033661938}
Y83-Y84	D70-D77	{'weight': -2.20004808848}
Y83-Y84	D65-D69	{'weight': -3.3419778106}
Y83-Y84	W50-W64	{'weight': -1.60498746265}
Y83-Y84	I30-I52	{'weight': -1.35241051327}
Q65-Q79	S60-S69	{'weight': -1.71086799711}
Q65-Q79	B15-B19	{'weight': -1.89645948545}
Q65-Q79	E20-E35	{'weight': 2.12592876572}
Q65-Q79	D65-D69	{'weight': -2.18598220726}
Q65-Q79	H55-H59	{'weight': 2.2489185292}
I70-I79	D70-D77	{'weight': -1.64823274826}
I70-I79	D65-D69	{'weight': 2.79581295487}
I70-I79	W50-W64	{'weight': 2.32862750027}
I70-I79	I30-I52	{'weight': 2.2431195488}
I10-I15	E10-E14	{'weight': 3.28050866922}
I10-I15	I30-I52	{'weight': 2.14578502595}
I30-I52	S60-S69	{'weight': -1.52220084956}
I30-I52	D65-D69	{'weight': 2.44225793633}
I30-I52	D55-D59	{'weight': 2.29141259321}
I30-I52	H55-H59	{'weight': -1.42424346512}
B00-B09	B15-B19	{'weight': -1.49273988815}
B00-B09	D55-D59	{'weight': -1.5129667159}
B15-B19	N70-N77	{'weight': -1.43591576923}
B15-B19	E00-E07	{'weight': -1.36848892872}
B15-B19	D65-D69	{'weight': 1.97860862621}
B35-B49	N70-N77	{'weight': 2.34228653121}
B25-B34	T08-T14	{'weight': 2.2063542723}
B25-B34	N30-N39	{'weight': 1.99580852007}
B25-B34	A00-A09	{'weight': 2.71570693397}
B25-B34	W50-W64	{'weight': 2.32862750027}
N60-N64	E10-E14	{'weight': -1.49575189778}
N70-N77	N30-N39	{'weight': 2.36263044149}
W50-W64	H10-H13	{'weight': 2.20540778038}
W50-W64	S60-S69	{'weight': 2.3341792538}
W50-W64	H00-H06	{'weight': 1.96367058312}
W50-W64	S90-S99	{'weight': 2.53154783834}
E20-E35	M80-M85	{'weight': 3.19414667931}
E20-E35	D55-D59	{'weight': -1.40289561364}
H55-H59	H10-H13	{'weight': 3.13376864683}
H55-H59	E10-E14	{'weight': -1.57051260033}
H55-H59	H00-H06	{'weight': 2.82489155251}
D70-D77	D65-D69	{'weight': 6.0842215256}
D70-D77	D55-D59	{'weight': -1.83938446742}
D60-D64	D65-D69	{'weight': 2.77343431366}
D65-D69	S90-S99	{'weight': -1.56278552537}
D65-D69	A00-A09	{'weight': -2.13338714664}
D65-D69	T08-T14	{'weight': -1.60446241493}
D50-D53	M80-M85	{'weight': -1.47696558204}
D55-D59	S80-S89	{'weight': -2.0729570982}
D55-D59	E10-E14	{'weight': 2.46079266193}
N20-N23	N30-N39	{'weight': 2.42579695453}
S60-S69	S90-S99	{'weight': 2.79340142685}
S60-S69	T08-T14	{'weight': 2.46487348986}
S80-S89	S90-S99	{'weight': 2.53955471068}
M80-M85	E10-E14	{'weight': -2.30451526607}
S90-S99	T08-T14	{'weight': 2.38972916355}
H10-H13	H00-H06	{'weight': 2.60440280464}

## Sheet: women_50-54
Table. Disease network women aged 50-54 years.
Disease A	Disease B
T66-T78	A00-A09	{'weight': 2.05172241321}
T66-T78	C43-C44	{'weight': -2.74812521254}
T66-T78	T51-T65	{'weight': -1.64099833551}
T66-T78	H25-H28	{'weight': -1.55785441985}
T66-T78	D00-D09	{'weight': -3.40452454674}
T66-T78	F20-F29	{'weight': -1.48783849086}
T66-T78	C50	{'weight': -1.55160299761}
T66-T78	C51-C58	{'weight': -1.52722245092}
T66-T78	D65-D69	{'weight': -2.99318096397}
T66-T78	K90-K93	{'weight': -2.94066901724}
T66-T78	L00-L08	{'weight': 2.2878859045}
T66-T78	H80-H83	{'weight': 2.17058726636}
T66-T78	M60-M63	{'weight': 2.09798909339}
T66-T78	L50-L54	{'weight': 2.70330552921}
T66-T78	W50-W64	{'weight': 2.21720013651}
T66-T78	H30-H36	{'weight': -1.40031857964}
T66-T78	I20-I25	{'weight': -1.55785441985}
T66-T78	W00-W19	{'weight': 3.14116051413}
T51-T65	N60-N64	{'weight': -1.46750219247}
T51-T65	H10-H13	{'weight': -1.58710773698}
T51-T65	C43-C44	{'weight': -2.10745798507}
T51-T65	N70-N77	{'weight': -1.39065380416}
T51-T65	S80-S89	{'weight': -1.39154869078}
T51-T65	H55-H59	{'weight': -1.59737261289}
T51-T65	C51-C58	{'weight': -2.34236572226}
T51-T65	N25-N29	{'weight': -1.49446065184}
T51-T65	K50-K52	{'weight': -1.73927606229}
T51-T65	W00-W19	{'weight': -1.95309004349}
T51-T65	K55-K63	{'weight': -1.39040406836}
T51-T65	D50-D53	{'weight': -1.69247811621}
T51-T65	G40-G47	{'weight': -1.48103735257}
T51-T65	L80-L99	{'weight': -1.82040589303}
T51-T65	J00-J06	{'weight': -1.43711907086}
T51-T65	Y40-Y59	{'weight': -2.13766040843}
T51-T65	M30-M36	{'weight': -1.52690029173}
T51-T65	L50-L54	{'weight': -1.59569470048}
T29-T32	S60-S69	{'weight': 2.21508327775}
T29-T32	S20-S29	{'weight': 2.1380247197}
T29-T32	B25-B34	{'weight': 2.12592269299}
T29-T32	T20-T25	{'weight': 5.34844474976}
T29-T32	T08-T14	{'weight': 2.64359751667}
T29-T32	S00-S09	{'weight': 2.44653164234}
T29-T32	M30-M36	{'weight': 2.40351570138}
T29-T32	L00-L08	{'weight': 2.69330675821}
T29-T32	Y83-Y84	{'weight': -1.54901294006}
T29-T32	J20-J22	{'weight': 2.06771867917}
T29-T32	I20-I25	{'weight': -1.7904175541}
T20-T25	S40-S49	{'weight': -2.04170171639}
T20-T25	E50-E64	{'weight': -2.74866214451}
T20-T25	C43-C44	{'weight': -1.77588459542}
T20-T25	N70-N77	{'weight': -2.9296440141}
T20-T25	B25-B34	{'weight': -2.2481341614}
T20-T25	S90-S99	{'weight': -1.56803822956}
T20-T25	H25-H28	{'weight': -3.0201349489}
T20-T25	K80-K87	{'weight': -1.92576020618}
T20-T25	D00-D09	{'weight': -2.20006085229}
T20-T25	S60-S69	{'weight': 2.78081191831}
T20-T25	M30-M36	{'weight': -2.57333595833}
T20-T25	I70-I79	{'weight': -1.5666243087}
T20-T25	A00-A09	{'weight': -1.82678574625}
T20-T25	L40-L45	{'weight': -1.49310042418}
T20-T25	W00-W19	{'weight': 3.64563486885}
T20-T25	M40-M43	{'weight': -1.90219485858}
T20-T25	H55-H59	{'weight': 2.08015636634}
T20-T25	Y40-Y59	{'weight': -1.80133517083}
T20-T25	I20-I25	{'weight': 2.48333274072}
T20-T25	I60-I69	{'weight': 2.41548211939}
M30-M36	S20-S29	{'weight': -1.5146850894}
M30-M36	S00-S09	{'weight': -3.64013029549}
M30-M36	M05-M14	{'weight': 4.64246694743}
M30-M36	M60-M63	{'weight': -1.4413938754}
M30-M36	Q38-Q45	{'weight': 2.19885871704}
M30-M36	Y83-Y84	{'weight': -1.67212547504}
M30-M36	W00-W19	{'weight': 3.79787017107}
M30-M36	E20-E35	{'weight': 2.72884004884}
M30-M36	D60-D64	{'weight': 2.23268731269}
M30-M36	D65-D69	{'weight': 2.51340530814}
M30-M36	H25-H28	{'weight': 2.29958431082}
M30-M36	S40-S49	{'weight': -1.46989601418}
M30-M36	N25-N29	{'weight': 2.57360663289}
M30-M36	H10-H13	{'weight': 2.01608331967}
M30-M36	I70-I79	{'weight': 6.87135716269}
M30-M36	L80-L99	{'weight': 2.2985408239}
M30-M36	I20-I25	{'weight': 2.41456352636}
M30-M36	I60-I69	{'weight': 3.69064432835}
M30-M36	B25-B34	{'weight': -3.23702861847}
M30-M36	F20-F29	{'weight': -2.07658439676}
M30-M36	H80-H83	{'weight': 2.14616219647}
M15-M19	M45-M49	{'weight': 2.03799105743}
M05-M14	H30-H36	{'weight': -1.448642457}
M05-M14	L40-L45	{'weight': 2.47880978053}
M05-M14	W00-W19	{'weight': 2.13495296248}
M60-M63	A00-A09	{'weight': 2.73642930857}
M60-M63	C43-C44	{'weight': -1.98944033791}
M60-M63	S20-S29	{'weight': 2.33355734767}
M60-M63	B25-B34	{'weight': 3.07725366876}
M60-M63	E20-E35	{'weight': -1.82470960929}
M60-M63	F20-F29	{'weight': -1.61562829989}
M60-M63	D65-D69	{'weight': -1.44456177402}
M60-M63	L00-L08	{'weight': 2.04495484884}
M60-M63	H80-H83	{'weight': 2.09884751773}
M60-M63	W50-W64	{'weight': 2.14391979301}
M60-M63	J20-J22	{'weight': 2.04056586097}
M60-M63	I60-I69	{'weight': -2.31890179514}
M50-M54	F20-F29	{'weight': -1.71765541044}
M45-M49	C43-C44	{'weight': -1.85456302686}
M45-M49	N70-N77	{'weight': -1.4685304172}
M45-M49	F20-F29	{'weight': -1.39024077957}
M45-M49	D00-D09	{'weight': -1.53168793514}
M45-M49	C51-C58	{'weight': -1.54596137669}
M45-M49	Q65-Q79	{'weight': 2.58340091051}
M45-M49	M40-M43	{'weight': 3.5657904616}
M45-M49	Y40-Y59	{'weight': 2.21496757211}
M40-M43	Q65-Q79	{'weight': 2.27477933342}
M40-M43	I60-I69	{'weight': -1.65238129329}
M70-M79	F20-F29	{'weight': -1.56376555272}
M65-M68	C51-C58	{'weight': -1.55305945464}
M65-M68	W00-W19	{'weight': 2.17627295401}
M65-M68	D65-D69	{'weight': -2.09262523938}
C43-C44	S40-S49	{'weight': -2.02877955363}
C43-C44	S50-S59	{'weight': -1.74778515562}
C43-C44	S20-S29	{'weight': -2.09059832119}
C43-C44	E10-E14	{'weight': -2.01067102576}
C43-C44	D00-D09	{'weight': 2.28713998002}
C43-C44	D65-D69	{'weight': -1.92200168239}
C43-C44	H65-H75	{'weight': -1.56120487534}
C43-C44	J09-J18	{'weight': -1.80023744325}
C43-C44	L40-L45	{'weight': -1.48365042149}
C43-C44	H40-H42	{'weight': 2.08210024824}
C43-C44	K80-K87	{'weight': -1.43517888783}
C43-C44	I60-I69	{'weight': -2.05687899343}
B95-B97	S50-S59	{'weight': -2.14855117857}
B95-B97	S20-S29	{'weight': -2.56997118465}
B95-B97	S90-S99	{'weight': -1.91538847028}
B95-B97	H55-H59	{'weight': 2.18947620499}
B95-B97	K20-K31	{'weight': 3.04383673351}
B95-B97	C50	{'weight': -1.42891319003}
B95-B97	E65-E68	{'weight': -1.48809621821}
B95-B97	K90-K93	{'weight': 2.1539985813}
B95-B97	H65-H75	{'weight': -1.91918815886}
B95-B97	N70-N77	{'weight': 2.23550123032}
B95-B97	L40-L45	{'weight': -1.51987543178}
B95-B97	Q38-Q45	{'weight': 3.58881085942}
B95-B97	Y83-Y84	{'weight': -2.1278256045}
B95-B97	Q65-Q79	{'weight': -2.94303151791}
B95-B97	I10-I15	{'weight': -1.45590761058}
B95-B97	Y40-Y59	{'weight': -2.20036511374}
B95-B97	I60-I69	{'weight': -2.52852003651}
C50	N80-N98	{'weight': -1.41681446847}
C50	D00-D09	{'weight': 2.54626317196}
C50	H80-H83	{'weight': -1.62387716587}
C50	Y83-Y84	{'weight': 2.11956868675}
C50	H30-H36	{'weight': -1.52304588723}
C50	W00-W19	{'weight': -2.15447532798}
C50	E20-E35	{'weight': -1.45381652872}
C50	D70-D77	{'weight': -1.51257494675}
C50	D60-D64	{'weight': -1.52701215256}
C50	D50-D53	{'weight': -1.44640543713}
C50	D55-D59	{'weight': -2.65052291208}
C50	Q65-Q79	{'weight': -1.57698709573}
C50	H25-H28	{'weight': -1.48258998085}
C50	S40-S49	{'weight': -2.00455049845}
C50	N20-N23	{'weight': -1.39781766983}
C50	S50-S59	{'weight': -1.72691192526}
C50	K90-K93	{'weight': -1.86573121186}
C50	I20-I25	{'weight': -1.58142931291}
C50	I60-I69	{'weight': -1.62585148462}
C50	E50-E64	{'weight': -2.15891754515}
C51-C58	H10-H13	{'weight': -1.7935828959}
C51-C58	S20-S29	{'weight': -2.32362679648}
C51-C58	B25-B34	{'weight': 2.21514479826}
C51-C58	H25-H28	{'weight': 2.39842031272}
C51-C58	D00-D09	{'weight': 3.29243302568}
C51-C58	D60-D64	{'weight': -1.71773486299}
C51-C58	E50-E64	{'weight': -1.51785298803}
C51-C58	N25-N29	{'weight': 3.35527512311}
C51-C58	K90-K93	{'weight': -2.09875968715}
C51-C58	H00-H06	{'weight': -1.71398707784}
C51-C58	Q65-Q79	{'weight': -2.66092746049}
C51-C58	I60-I69	{'weight': 2.18708409664}
C51-C58	D50-D53	{'weight': -1.42367787386}
C51-C58	J09-J18	{'weight': -1.5006756394}
C51-C58	H55-H59	{'weight': -3.71655361266}
C51-C58	W00-W19	{'weight': 2.20061245188}
C51-C58	L50-L54	{'weight': -1.69721127762}
K90-K93	H10-H13	{'weight': -2.01456875414}
K90-K93	S50-S59	{'weight': 2.67345161537}
K90-K93	D60-D64	{'weight': 2.41874458874}
K90-K93	S00-S09	{'weight': -2.68809621821}
K90-K93	F20-F29	{'weight': -1.53347770837}
K90-K93	E50-E64	{'weight': -2.92262810302}
K90-K93	N25-N29	{'weight': -2.00855511607}
K90-K93	D65-D69	{'weight': 2.43112120579}
K90-K93	K50-K52	{'weight': 2.9334278364}
K90-K93	I70-I79	{'weight': 2.10112063779}
K90-K93	H65-H75	{'weight': -1.39215721368}
K90-K93	H49-H52	{'weight': -1.79378232778}
K90-K93	K20-K31	{'weight': 2.02158092578}
K90-K93	H30-H36	{'weight': 2.07860863095}
K90-K93	K70-K77	{'weight': 2.26551349423}
K90-K93	I60-I69	{'weight': 2.72604410617}
L00-L08	B25-B34	{'weight': 2.56619033862}
L00-L08	T08-T14	{'weight': 2.74991079388}
L00-L08	S00-S09	{'weight': 2.50285504989}
L00-L08	Q65-Q79	{'weight': 2.00829752761}
L00-L08	W50-W64	{'weight': 2.2135439761}
L00-L08	H55-H59	{'weight': 2.2121131138}
L00-L08	W00-W19	{'weight': 2.03537211759}
L20-L30	N70-N77	{'weight': 2.08900409792}
L40-L45	S00-S09	{'weight': -1.76006300002}
L40-L45	J09-J18	{'weight': -1.51357542999}
L50-L54	F20-F29	{'weight': -1.73611583412}
L50-L54	D65-D69	{'weight': -1.94036475579}
L50-L54	D55-D59	{'weight': -2.0311420543}
L50-L54	I60-I69	{'weight': -2.49183684427}
L60-L75	W00-W19	{'weight': 2.04904853103}
L80-L99	B00-B09	{'weight': 2.093245417}
L80-L99	S50-S59	{'weight': -1.96264027348}
L80-L99	F20-F29	{'weight': -1.60923880944}
L80-L99	D65-D69	{'weight': 2.22400015922}
L80-L99	D55-D59	{'weight': -1.88270422804}
L80-L99	H55-H59	{'weight': 2.13055477438}
K70-K77	N20-N23	{'weight': 2.29815224796}
K70-K77	K80-K87	{'weight': 3.03665303602}
K70-K77	B15-B19	{'weight': 2.76957151312}
K70-K77	E20-E35	{'weight': 2.00875529821}
K70-K77	E10-E14	{'weight': 3.0495781644}
K70-K77	D65-D69	{'weight': 2.89349793649}
K70-K77	N25-N29	{'weight': 4.55815888659}
K70-K77	Y40-Y59	{'weight': 2.44974206409}
K70-K77	I20-I25	{'weight': 2.35206120075}
K70-K77	I60-I69	{'weight': 2.07981566683}
F10-F19	D50-D53	{'weight': -1.62437582731}
F30-F39	D55-D59	{'weight': -1.44147927315}
F20-F29	S20-S29	{'weight': -3.39555778283}
F20-F29	K20-K31	{'weight': -1.46213640521}
F20-F29	H80-H83	{'weight': -1.71603457842}
F20-F29	Q38-Q45	{'weight': -2.20893812754}
F20-F29	Y83-Y84	{'weight': -1.40568789934}
F20-F29	H40-H42	{'weight': -1.44871916157}
F20-F29	H30-H36	{'weight': -2.19068244053}
F20-F29	E20-E35	{'weight': 2.13023420479}
F20-F29	E10-E14	{'weight': 2.14346547315}
F20-F29	D55-D59	{'weight': -1.6338839869}
F20-F29	N20-N23	{'weight': -1.72333685322}
F20-F29	S60-S69	{'weight': 2.15376609359}
F20-F29	S80-S89	{'weight': -2.27100746335}
F20-F29	I80-I89	{'weight': -1.39443022569}
F20-F29	G50-G59	{'weight': -3.00123494353}
F20-F29	Y40-Y59	{'weight': -1.45360907773}
F20-F29	I60-I69	{'weight': -1.67039536091}
F20-F29	B15-B19	{'weight': 2.17418769051}
E50-E64	S60-S69	{'weight': -1.65920032932}
E50-E64	S20-S29	{'weight': -1.61788341417}
E50-E64	D70-D77	{'weight': 2.19463328559}
E50-E64	D00-D09	{'weight': -3.38363789308}
E50-E64	N25-N29	{'weight': -1.45261575358}
E50-E64	I60-I69	{'weight': -1.59178852039}
E50-E64	H30-H36	{'weight': -1.3917276681}
E50-E64	S00-S09	{'weight': -1.94406958638}
E50-E64	H25-H28	{'weight': -2.32244554615}
E65-E68	D00-D09	{'weight': -1.73037892253}
E65-E68	M80-M85	{'weight': -1.62655429429}
E65-E68	E10-E14	{'weight': 2.7066973477}
S20-S29	S00-S09	{'weight': 3.02408529985}
S20-S29	Y83-Y84	{'weight': -2.05065058257}
S20-S29	W50-W64	{'weight': 2.13733324987}
S20-S29	W00-W19	{'weight': 2.58069134981}
S20-S29	D60-D64	{'weight': 2.36672857608}
S20-S29	Q65-Q79	{'weight': -2.83628944213}
S20-S29	S40-S49	{'weight': 3.74450451255}
S20-S29	S60-S69	{'weight': 2.95274383799}
S20-S29	S50-S59	{'weight': 3.38062268783}
S20-S29	S90-S99	{'weight': 2.03150906076}
S20-S29	I70-I79	{'weight': -3.68850786605}
S20-S29	J09-J18	{'weight': -1.59957403397}
S20-S29	Y40-Y59	{'weight': 2.12208183522}
S20-S29	I60-I69	{'weight': 2.05186115518}
S20-S29	B25-B34	{'weight': 2.64496517211}
S00-S09	K50-K52	{'weight': -1.81406493297}
S00-S09	W50-W64	{'weight': 2.58722951052}
S00-S09	Q38-Q45	{'weight': -1.45205197501}
S00-S09	Y83-Y84	{'weight': 2.02914814492}
S00-S09	H55-H59	{'weight': 2.10076513827}
S00-S09	W00-W19	{'weight': 2.14768944548}
S00-S09	E10-E14	{'weight': -1.5153483583}
S00-S09	D65-D69	{'weight': 2.19290396012}
S00-S09	S40-S49	{'weight': 5.53996789926}
S00-S09	S50-S59	{'weight': 2.0095743686}
S00-S09	S90-S99	{'weight': 2.14149232535}
S00-S09	T08-T14	{'weight': 2.43343616088}
S00-S09	Y40-Y59	{'weight': -1.69872747123}
S00-S09	I20-I25	{'weight': -1.42405097274}
S00-S09	I60-I69	{'weight': 3.41517829855}
S00-S09	I70-I79	{'weight': -4.4321586455}
S00-S09	D00-D09	{'weight': 2.24927681257}
K50-K52	A00-A09	{'weight': 2.2123313342}
K50-K52	I70-I79	{'weight': -1.49886945991}
K50-K52	W00-W19	{'weight': 2.75197869188}
K50-K52	Y83-Y84	{'weight': -1.42852540583}
K50-K52	I60-I69	{'weight': -1.98045567627}
K40-K46	K80-K87	{'weight': 2.3981153465}
K40-K46	K20-K31	{'weight': 2.20337927958}
H65-H75	B25-B34	{'weight': 2.32750406383}
H65-H75	H60-H62	{'weight': 2.97891449002}
H65-H75	H80-H83	{'weight': 2.38417680385}
H65-H75	W50-W64	{'weight': 2.02948038413}
H65-H75	H90-H95	{'weight': 2.85268366089}
H65-H75	I20-I25	{'weight': -1.4750237145}
H80-H83	D00-D09	{'weight': -1.52704645655}
H80-H83	Y83-Y84	{'weight': -2.07270058884}
H80-H83	H90-H95	{'weight': 2.07331254993}
H80-H83	I20-I25	{'weight': -2.79500533949}
K20-K31	Q38-Q45	{'weight': 3.11026343909}
H30-H36	S40-S49	{'weight': -1.55065953144}
H30-H36	H25-H28	{'weight': 9.15522003745}
H30-H36	D00-D09	{'weight': -3.34186458576}
H30-H36	N25-N29	{'weight': 2.09105538922}
H30-H36	H60-H62	{'weight': -1.44040950012}
H30-H36	I70-I79	{'weight': 4.83257746691}
H30-H36	I60-I69	{'weight': 5.08861566485}
H30-H36	E10-E14	{'weight': 6.65154761905}
H30-H36	I10-I15	{'weight': 2.32190447422}
H30-H36	H40-H42	{'weight': 3.562259976}
H30-H36	H55-H59	{'weight': 2.34760504202}
H30-H36	I20-I25	{'weight': 5.55852645131}
H30-H36	H49-H52	{'weight': 2.84315433429}
H30-H36	I30-I52	{'weight': 2.27372490505}
H40-H42	B15-B19	{'weight': -1.63955756806}
H40-H42	D65-D69	{'weight': -1.70011454549}
H40-H42	H25-H28	{'weight': 4.52051497285}
H40-H42	H55-H59	{'weight': 2.02853360966}
H40-H42	W00-W19	{'weight': -1.44658869221}
K80-K87	N25-N29	{'weight': 2.04704394442}
K80-K87	D55-D59	{'weight': 2.06259690399}
K80-K87	Q38-Q45	{'weight': 2.03418647832}
H60-H62	S50-S59	{'weight': -1.59988340906}
H60-H62	I60-I69	{'weight': -1.46441632512}
H49-H52	Y83-Y84	{'weight': -2.09274604908}
H49-H52	D65-D69	{'weight': -1.82581415506}
H49-H52	H25-H28	{'weight': 3.30730444703}
H53-H54	Y83-Y84	{'weight': -1.38976289482}
H53-H54	H55-H59	{'weight': 2.11067178745}
H53-H54	H25-H28	{'weight': 2.49011840092}
J09-J18	B25-B34	{'weight': 2.9253071028}
J09-J18	A00-A09	{'weight': 2.19601807972}
J09-J18	J20-J22	{'weight': 2.81061335888}
J09-J18	J00-J06	{'weight': 2.15551709963}
J09-J18	I60-I69	{'weight': -2.09836593704}
J20-J22	B25-B34	{'weight': 3.23946107806}
J20-J22	J00-J06	{'weight': 2.22498007078}
J20-J22	H25-H28	{'weight': -1.41688293093}
J20-J22	J40-J47	{'weight': 2.22459960832}
J00-J06	A00-A09	{'weight': 2.16257851716}
J00-J06	B25-B34	{'weight': 2.34302007897}
Y40-Y59	E10-E14	{'weight': 2.20643788332}
Y40-Y59	D65-D69	{'weight': 2.56469929402}
Y40-Y59	I20-I25	{'weight': 3.44937646623}
Y40-Y59	H00-H06	{'weight': -1.42199761472}
Y40-Y59	Q65-Q79	{'weight': 2.05898394027}
Y40-Y59	Y83-Y84	{'weight': -1.40458539903}
Y40-Y59	S80-S89	{'weight': -1.41826642564}
Y40-Y59	W00-W19	{'weight': -1.65882447694}
J30-J39	D55-D59	{'weight': -1.40241708875}
J30-J39	I20-I25	{'weight': -1.39458235642}
J30-J39	I60-I69	{'weight': -1.81106023341}
J30-J39	J40-J47	{'weight': 2.20582992012}
D00-D09	S50-S59	{'weight': -2.16524976286}
D00-D09	S90-S99	{'weight': -1.54421992734}
D00-D09	E20-E35	{'weight': -1.67093229288}
D00-D09	N25-N29	{'weight': 2.58022258824}
D00-D09	D60-D64	{'weight': -1.43595743919}
D00-D09	Q38-Q45	{'weight': -2.52728509298}
D00-D09	Q65-Q79	{'weight': -1.48295240993}
D00-D09	E10-E14	{'weight': -1.40114634976}
D00-D09	W50-W64	{'weight': -5.38179442665}
D00-D09	I20-I25	{'weight': -2.47854956777}
Q38-Q45	D55-D59	{'weight': -2.32588191076}
Q38-Q45	I70-I79	{'weight': 2.08375600442}
Q38-Q45	Q65-Q79	{'weight': -1.84511302418}
Y83-Y84	S60-S69	{'weight': -2.10301934745}
Y83-Y84	S50-S59	{'weight': -1.71438798704}
Y83-Y84	D70-D77	{'weight': -1.50160542659}
Y83-Y84	H00-H06	{'weight': -1.68070047747}
Y83-Y84	H25-H28	{'weight': 2.20812357119}
Y83-Y84	W50-W64	{'weight': -1.70446548422}
Q65-Q79	H55-H59	{'weight': -2.2682691103}
Q65-Q79	N70-N77	{'weight': -2.63297120255}
Q65-Q79	S50-S59	{'weight': -2.37119896909}
Q65-Q79	W50-W64	{'weight': 2.54509593134}
Q65-Q79	I20-I25	{'weight': 2.21051590442}
Q65-Q79	W00-W19	{'weight': 4.05641062872}
I70-I79	S40-S49	{'weight': -3.57943908507}
I70-I79	E10-E14	{'weight': 2.25511581497}
I70-I79	D65-D69	{'weight': 2.35915299681}
I70-I79	A00-A09	{'weight': -1.45575273795}
I70-I79	H25-H28	{'weight': 3.21070119931}
I70-I79	I20-I25	{'weight': 6.2325376222}
I70-I79	I60-I69	{'weight': 5.78669290407}
I70-I79	I30-I52	{'weight': 2.13418222134}
I10-I15	M80-M85	{'weight': -1.39754288287}
I10-I15	E10-E14	{'weight': 2.51281817289}
I10-I15	I20-I25	{'weight': 2.62037430146}
I10-I15	I60-I69	{'weight': 2.37438920741}
I20-I25	N70-N77	{'weight': -2.20032335236}
I20-I25	W00-W19	{'weight': 2.15734198232}
I20-I25	E10-E14	{'weight': 4.58167178449}
I20-I25	D60-D64	{'weight': 2.66333673817}
I20-I25	D65-D69	{'weight': 2.29454136277}
I20-I25	A00-A09	{'weight': -1.71502037359}
I20-I25	I60-I69	{'weight': 6.43223890219}
I20-I25	S60-S69	{'weight': 2.26266437922}
I20-I25	S50-S59	{'weight': 2.01860616352}
I20-I25	N25-N29	{'weight': 3.28930061226}
I20-I25	I30-I52	{'weight': 5.10949416864}
I20-I25	B00-B09	{'weight': -1.51452758935}
I60-I69	N60-N64	{'weight': -1.68503781159}
I60-I69	W50-W64	{'weight': -1.68786354769}
I60-I69	E10-E14	{'weight': 2.74974883753}
I60-I69	D60-D64	{'weight': 2.03544626594}
I60-I69	D65-D69	{'weight': -2.24029495463}
I60-I69	H25-H28	{'weight': 3.4305274145}
I60-I69	S40-S49	{'weight': 2.96013653634}
I60-I69	I30-I52	{'weight': 3.3960918436}
I60-I69	H10-H13	{'weight': -1.46296064289}
I60-I69	B15-B19	{'weight': -1.98045567627}
B00-B09	D55-D59	{'weight': -2.17576595902}
B15-B19	N25-N29	{'weight': 2.39768203395}
B15-B19	D55-D59	{'weight': 2.06487099099}
B15-B19	H55-H59	{'weight': -1.93175594652}
B35-B49	N70-N77	{'weight': 2.0935859894}
B35-B49	W00-W19	{'weight': 2.34075411748}
B25-B34	A00-A09	{'weight': 3.17676577682}
B25-B34	N70-N77	{'weight': 2.10298802846}
B25-B34	T08-T14	{'weight': 2.23589444952}
B25-B34	D70-D77	{'weight': 2.16724018508}
B25-B34	D60-D64	{'weight': -3.91289173662}
B25-B34	N25-N29	{'weight': 2.10420668098}
B25-B34	N30-N39	{'weight': 2.02372653812}
B25-B34	S50-S59	{'weight': -1.47504161223}
B25-B34	W50-W64	{'weight': 2.18205960604}
B25-B34	H10-H13	{'weight': 2.34268343816}
K55-K63	D55-D59	{'weight': -1.58547260951}
N60-N64	E10-E14	{'weight': -1.46522699527}
N70-N77	S50-S59	{'weight': -2.8832888873}
N70-N77	N25-N29	{'weight': 2.58354333803}
N70-N77	N30-N39	{'weight': 2.32943426324}
W50-W64	S60-S69	{'weight': 2.17884228356}
W50-W64	E20-E35	{'weight': -2.4902904802}
W50-W64	T08-T14	{'weight': 2.26520788875}
W50-W64	S90-S99	{'weight': 2.21600056926}
W50-W64	N25-N29	{'weight': -1.54029077849}
W50-W64	D55-D59	{'weight': -1.65097035539}
W50-W64	H00-H06	{'weight': 2.05462700697}
W50-W64	W00-W19	{'weight': 2.2354863232}
W00-W19	D65-D69	{'weight': -1.78121811966}
W00-W19	D55-D59	{'weight': 2.14528979247}
W00-W19	S40-S49	{'weight': 2.12746189946}
W00-W19	S60-S69	{'weight': 3.77464160733}
W00-W19	S50-S59	{'weight': 3.70424636192}
W00-W19	S80-S89	{'weight': 2.77818477144}
W00-W19	N25-N29	{'weight': -1.73955219874}
W00-W19	H25-H28	{'weight': 2.51689897937}
E20-E35	S40-S49	{'weight': -1.55065953144}
E20-E35	M80-M85	{'weight': 2.26973300835}
E20-E35	D60-D64	{'weight': 2.63374410774}
E20-E35	N25-N29	{'weight': 2.09105538922}
E20-E35	H55-H59	{'weight': -7.66738854187}
H55-H59	H00-H06	{'weight': 2.25862875763}
H55-H59	S90-S99	{'weight': 2.2015412477}
H55-H59	N25-N29	{'weight': -1.77840817568}
H55-H59	D55-D59	{'weight': -1.90619798472}
H55-H59	H10-H13	{'weight': 3.08342154772}
H55-H59	S50-S59	{'weight': -1.65594294203}
D70-D77	D65-D69	{'weight': 3.83838696104}
D60-D64	N25-N29	{'weight': 2.0276900744}
D60-D64	D65-D69	{'weight': 3.1684139642}
D60-D64	D55-D59	{'weight': 3.02680887083}
D60-D64	H25-H28	{'weight': 2.15603450233}
D65-D69	D55-D59	{'weight': 2.28172269594}
D65-D69	H25-H28	{'weight': -1.63431353248}
D50-D53	M80-M85	{'weight': -1.49163737976}
D55-D59	S40-S49	{'weight': 2.59395843328}
D55-D59	S90-S99	{'weight': -1.42115869919}
S40-S49	S50-S59	{'weight': 4.97661907349}
S40-S49	H25-H28	{'weight': 2.02885762603}
S40-S49	T08-T14	{'weight': 2.64568979804}
S40-S49	N25-N29	{'weight': 2.78035065603}
S40-S49	S80-S89	{'weight': 2.11506310623}
N20-N23	N25-N29	{'weight': 2.92393338323}
N20-N23	N30-N39	{'weight': 2.31562989045}
S60-S69	S50-S59	{'weight': 3.06097946421}
S60-S69	S90-S99	{'weight': 2.44313592943}
S60-S69	T08-T14	{'weight': 2.85123450567}
S60-S69	N25-N29	{'weight': -1.52036463647}
S50-S59	S80-S89	{'weight': 2.16626947612}
S50-S59	M80-M85	{'weight': 2.08375532865}
S50-S59	T08-T14	{'weight': 2.55920154634}
S50-S59	N25-N29	{'weight': 2.15156824614}
S80-S89	N25-N29	{'weight': -1.48728724071}
M80-M85	E10-E14	{'weight': -2.26300345568}
S90-S99	T08-T14	{'weight': 2.08128392664}
N25-N29	N30-N39	{'weight': 2.04196958196}
H10-H13	H00-H06	{'weight': 2.89726259374}

## Sheet: women_55-59
Table. Disease network women aged 55-59 years.
Disease A	Disease B
T66-T78	B00-B09	{'weight': 2.29775824176}
T66-T78	N17-N19	{'weight': -1.64316868807}
T66-T78	C43-C44	{'weight': -1.68630676818}
T66-T78	T51-T65	{'weight': -1.95297853617}
T66-T78	S20-S29	{'weight': 2.61384521362}
T66-T78	E20-E35	{'weight': -4.53342005586}
T66-T78	S00-S09	{'weight': 2.33405145951}
T66-T78	C50	{'weight': -2.32004438153}
T66-T78	C51-C58	{'weight': 2.00783560592}
T66-T78	I70-I79	{'weight': 2.22508832418}
T66-T78	L00-L08	{'weight': 2.93693568643}
T66-T78	H65-H75	{'weight': 2.37691202415}
T66-T78	S60-S69	{'weight': 2.73348522765}
T66-T78	M60-M63	{'weight': 2.61533458412}
T66-T78	L50-L54	{'weight': 2.87873280872}
T66-T78	L60-L75	{'weight': 2.0564122738}
T66-T78	W50-W64	{'weight': 3.01967907574}
T66-T78	T29-T32	{'weight': 2.73014049198}
T66-T78	J20-J22	{'weight': 2.45863065242}
T66-T78	J09-J18	{'weight': 2.52030062394}
T51-T65	N70-N77	{'weight': -2.12763515323}
T51-T65	S20-S29	{'weight': -1.39407736159}
T51-T65	S00-S09	{'weight': -1.38772621188}
T51-T65	M30-M36	{'weight': -2.39597122853}
T51-T65	M15-M19	{'weight': -1.53692861174}
T51-T65	M60-M63	{'weight': -1.39328346788}
T51-T65	T29-T32	{'weight': -1.48299345755}
T51-T65	H30-H36	{'weight': -2.21972682404}
T51-T65	H60-H62	{'weight': -1.37624528741}
T51-T65	H53-H54	{'weight': -1.42773845506}
T51-T65	B95-B97	{'weight': -1.50522248154}
T51-T65	C51-C58	{'weight': -1.81484102996}
T51-T65	D50-D53	{'weight': -2.18638328806}
T51-T65	Q65-Q79	{'weight': -1.89581818877}
T51-T65	S40-S49	{'weight': -2.11969621609}
T51-T65	S50-S59	{'weight': -3.75352947928}
T51-T65	N30-N39	{'weight': -1.42710334009}
T51-T65	I80-I89	{'weight': -1.43699432178}
T51-T65	L00-L08	{'weight': -1.75768068256}
T51-T65	L50-L54	{'weight': -2.29049677797}
T51-T65	L60-L75	{'weight': -1.72653562147}
T51-T65	L80-L99	{'weight': -2.17090236064}
T51-T65	Y40-Y59	{'weight': -1.47473696293}
T51-T65	H25-H28	{'weight': -2.29832230172}
T51-T65	B00-B09	{'weight': -1.54809274209}
T51-T65	H10-H13	{'weight': -3.21526954126}
T51-T65	H00-H06	{'weight': -1.39263391848}
T51-T65	F20-F29	{'weight': 2.5051997968}
T51-T65	E50-E64	{'weight': -3.04855186135}
T29-T32	S60-S69	{'weight': 2.22843014124}
T29-T32	B15-B19	{'weight': 2.09715709923}
T29-T32	B25-B34	{'weight': 3.5422708915}
T29-T32	T20-T25	{'weight': 3.65007913602}
T29-T32	T08-T14	{'weight': 2.41773011399}
T29-T32	C43-C44	{'weight': -1.92074453839}
T29-T32	D65-D69	{'weight': -2.84091517772}
T29-T32	K50-K52	{'weight': -2.58183800742}
T29-T32	I70-I79	{'weight': 2.1488540347}
T29-T32	M60-M63	{'weight': 2.29611815736}
T29-T32	W50-W64	{'weight': 2.3565423194}
T29-T32	J20-J22	{'weight': 2.15854082975}
T29-T32	H30-H36	{'weight': 2.08178094739}
T29-T32	H55-H59	{'weight': 2.27445666531}
T29-T32	W00-W19	{'weight': 2.41092406523}
T20-T25	N60-N64	{'weight': -1.45340461276}
T20-T25	S20-S29	{'weight': -2.31786356506}
T20-T25	S00-S09	{'weight': 3.03384406195}
T20-T25	M30-M36	{'weight': -2.65577533764}
T20-T25	H80-H83	{'weight': -1.4836438765}
T20-T25	C43-C44	{'weight': -2.27034472204}
T20-T25	B95-B97	{'weight': 2.39745000917}
T20-T25	E20-E35	{'weight': -1.52588284807}
T20-T25	E00-E07	{'weight': -1.44310808926}
T20-T25	N20-N23	{'weight': -3.25064085396}
T20-T25	S50-S59	{'weight': 2.40353490767}
T20-T25	S80-S89	{'weight': 2.34282061443}
T20-T25	N25-N29	{'weight': -2.16474729311}
T20-T25	N30-N39	{'weight': -1.43804498673}
T20-T25	K90-K93	{'weight': 2.86967501098}
T20-T25	I70-I79	{'weight': 1.98323089764}
T20-T25	J09-J18	{'weight': -1.51356314803}
T20-T25	I20-I25	{'weight': -1.61036079122}
T20-T25	K50-K52	{'weight': -1.52588284807}
T20-T25	B25-B34	{'weight': -3.33687875426}
T20-T25	F20-F29	{'weight': -2.21226613613}
M30-M36	N17-N19	{'weight': 1.98423777146}
M30-M36	C43-C44	{'weight': -1.37920699902}
M30-M36	S20-S29	{'weight': -1.40807412225}
M30-M36	E50-E64	{'weight': -1.53957990588}
M30-M36	D60-D64	{'weight': 2.34290232838}
M30-M36	D65-D69	{'weight': 3.26806456856}
M30-M36	I70-I79	{'weight': 6.34791599443}
M30-M36	M05-M14	{'weight': 3.93804928936}
M30-M36	M60-M63	{'weight': 2.13178365703}
M30-M36	L80-L99	{'weight': 2.85036898739}
M30-M36	J09-J18	{'weight': 2.29600536317}
M30-M36	H60-H62	{'weight': -1.50590159544}
M30-M36	H25-H28	{'weight': 2.26156841335}
M05-M14	N17-N19	{'weight': 2.80447221954}
M05-M14	L40-L45	{'weight': 2.26392586265}
M05-M14	F20-F29	{'weight': -1.78286665318}
M05-M14	M60-M63	{'weight': -1.4520363852}
M60-M63	S40-S49	{'weight': -2.49000459119}
M60-M63	N70-N77	{'weight': 2.53401199133}
M60-M63	D65-D69	{'weight': -1.77937406741}
M60-M63	W50-W64	{'weight': 3.17453441296}
M60-M63	H55-H59	{'weight': 2.20475109474}
M60-M63	H60-H62	{'weight': 2.2838917561}
M60-M63	C43-C44	{'weight': -1.60404790144}
M60-M63	E20-E35	{'weight': -1.61710410529}
M60-M63	C51-C58	{'weight': -1.42126104756}
M60-M63	D55-D59	{'weight': -3.31254543368}
M60-M63	A00-A09	{'weight': 2.22574872421}
M60-M63	Q65-Q79	{'weight': -1.48467689482}
M60-M63	N17-N19	{'weight': -2.34452117688}
M60-M63	S90-S99	{'weight': 2.35371911458}
M60-M63	T08-T14	{'weight': 2.38176533434}
M60-M63	L00-L08	{'weight': 2.17944548676}
M60-M63	J09-J18	{'weight': 2.38978731862}
M60-M63	J20-J22	{'weight': 2.11700407337}
M60-M63	J00-J06	{'weight': 1.97904435907}
M60-M63	B00-B09	{'weight': 2.23884136376}
M60-M63	B15-B19	{'weight': -2.38928530436}
M60-M63	B25-B34	{'weight': 3.25192578167}
M50-M54	F20-F29	{'weight': -1.67618888599}
M45-M49	M40-M43	{'weight': 3.42895600355}
M40-M43	S40-S49	{'weight': -1.4975497698}
M40-M43	C43-C44	{'weight': -1.44707056408}
M40-M43	E10-E14	{'weight': -1.380822616}
M40-M43	C51-C58	{'weight': -1.39873290042}
M40-M43	Y40-Y59	{'weight': 2.30350434601}
M40-M43	I60-I69	{'weight': -1.37303439568}
M70-M79	F20-F29	{'weight': -1.51947336376}
M65-M68	F20-F29	{'weight': -2.21948004744}
M65-M68	C51-C58	{'weight': -1.68182557294}
C43-C44	K90-K93	{'weight': -3.25745112293}
C43-C44	S80-S89	{'weight': -1.57937024142}
C43-C44	D70-D77	{'weight': -2.49244366224}
C43-C44	F20-F29	{'weight': -3.44664651643}
C43-C44	D55-D59	{'weight': 2.87490571967}
C43-C44	A00-A09	{'weight': -1.60404790144}
C43-C44	J09-J18	{'weight': -1.41485250794}
C43-C44	H40-H42	{'weight': -1.97186254844}
C43-C44	K80-K87	{'weight': -1.50533726135}
C43-C44	I60-I69	{'weight': -1.49162745023}
C43-C44	J40-J47	{'weight': -1.36929375097}
B95-B97	S20-S29	{'weight': -2.65378582087}
B95-B97	B25-B34	{'weight': 2.09397532447}
B95-B97	E10-E14	{'weight': -2.22598085237}
B95-B97	D70-D77	{'weight': -3.66331254543}
B95-B97	Q38-Q45	{'weight': 3.5117954883}
B95-B97	D60-D64	{'weight': 2.13106667482}
B95-B97	D55-D59	{'weight': -1.78934078127}
B95-B97	K90-K93	{'weight': 2.92416251119}
B95-B97	Y83-Y84	{'weight': 2.25578250863}
B95-B97	G50-G59	{'weight': -1.49226875967}
B95-B97	K20-K31	{'weight': 2.84351384185}
B95-B97	W50-W64	{'weight': -1.53141778577}
B95-B97	H30-H36	{'weight': -4.22550407468}
B95-B97	E65-E68	{'weight': -1.52237361096}
B95-B97	Y40-Y59	{'weight': 2.5647139633}
B95-B97	W00-W19	{'weight': -1.96464781727}
C50	H10-H13	{'weight': -1.54848051173}
C50	S60-S69	{'weight': -2.30943442247}
C50	B15-B19	{'weight': -1.51015083981}
C50	S00-S09	{'weight': -1.37379321779}
C50	D00-D09	{'weight': 2.49386956729}
C50	D65-D69	{'weight': -1.79944905689}
C50	N25-N29	{'weight': -1.65717455823}
C50	C51-C58	{'weight': 2.31917004289}
C50	K90-K93	{'weight': -1.40051459617}
C50	I70-I79	{'weight': -1.62120174465}
C50	Q65-Q79	{'weight': -1.60867188824}
C50	H55-H59	{'weight': -1.39243081783}
C50	I60-I69	{'weight': -1.92393924322}
C51-C58	E00-E07	{'weight': -1.37234699213}
C51-C58	F10-F19	{'weight': -1.38552953154}
C51-C58	D00-D09	{'weight': 3.0044255417}
C51-C58	D65-D69	{'weight': -2.31774878525}
C51-C58	N25-N29	{'weight': 3.01175340887}
C51-C58	H60-H62	{'weight': -1.36878371657}
C51-C58	I70-I79	{'weight': -2.08816046218}
C51-C58	H80-H83	{'weight': -1.46290972294}
C51-C58	L60-L75	{'weight': -1.71717488618}
C51-C58	H55-H59	{'weight': -1.67392967823}
C51-C58	I20-I25	{'weight': -2.22299804874}
C51-C58	S50-S59	{'weight': -2.87167616788}
K90-K93	S20-S29	{'weight': -3.32563033248}
K90-K93	D60-D64	{'weight': 2.12568519332}
K90-K93	S00-S09	{'weight': -3.31047939702}
K90-K93	K50-K52	{'weight': 2.74058928384}
K90-K93	K40-K46	{'weight': 1.99944538474}
K90-K93	K55-K63	{'weight': 2.04030673023}
K90-K93	Q38-Q45	{'weight': 2.35986682467}
K90-K93	H40-H42	{'weight': -1.41240387191}
K90-K93	H60-H62	{'weight': -1.58074759919}
K90-K93	W00-W19	{'weight': -2.46202701152}
K90-K93	E20-E35	{'weight': 2.05544196288}
K90-K93	D70-D77	{'weight': -1.530244481}
K90-K93	D50-D53	{'weight': 2.300741621}
K90-K93	S50-S59	{'weight': 2.01022919551}
K90-K93	S80-S89	{'weight': -1.45448980373}
K90-K93	J09-J18	{'weight': -1.62872556146}
K90-K93	J20-J22	{'weight': -1.37494739259}
K90-K93	I20-I25	{'weight': 2.59682066567}
K90-K93	H25-H28	{'weight': -1.82758158932}
K90-K93	B35-B49	{'weight': -1.66194107381}
K90-K93	B25-B34	{'weight': -2.39384780197}
K90-K93	F20-F29	{'weight': -1.58706048896}
K90-K93	E50-E64	{'weight': 3.71264204545}
K90-K93	D00-D09	{'weight': -1.55675861805}
L00-L08	S60-S69	{'weight': 2.3863759924}
L00-L08	N70-N77	{'weight': 2.11438741253}
L00-L08	B25-B34	{'weight': 2.24151830126}
L00-L08	T08-T14	{'weight': 2.34370516499}
L00-L08	Q38-Q45	{'weight': -1.5794419788}
L00-L08	E50-E64	{'weight': -1.50591116042}
L00-L08	D65-D69	{'weight': -1.49649921567}
L00-L08	D55-D59	{'weight': -1.39296782339}
L00-L08	J09-J18	{'weight': 1.97670637171}
L00-L08	L60-L75	{'weight': 2.0143219641}
L00-L08	W50-W64	{'weight': 2.60959920126}
L00-L08	H30-H36	{'weight': 2.22933265098}
L00-L08	W00-W19	{'weight': 2.39739003544}
L20-L30	Y83-Y84	{'weight': -1.42811595312}
L20-L30	B35-B49	{'weight': 1.97652753782}
L20-L30	D00-D09	{'weight': -1.38529744159}
L20-L30	L50-L54	{'weight': 2.08829593105}
L40-L45	S40-S49	{'weight': -3.95563122521}
L40-L45	D65-D69	{'weight': -1.69603244443}
L40-L45	D55-D59	{'weight': -3.94674216628}
L50-L54	F20-F29	{'weight': -2.69800283124}
L50-L54	D00-D09	{'weight': -1.65405603168}
L50-L54	N25-N29	{'weight': -1.65003156445}
L50-L54	Y83-Y84	{'weight': -1.5740138501}
L50-L54	H30-H36	{'weight': -1.50032138348}
L50-L54	H55-H59	{'weight': 1.98351309561}
L50-L54	W00-W19	{'weight': 2.00695461401}
L60-L75	S50-S59	{'weight': -1.36597396558}
L60-L75	L80-L99	{'weight': 2.10557095852}
L60-L75	Y83-Y84	{'weight': -1.65257425616}
L80-L99	B00-B09	{'weight': 2.28137269204}
L80-L99	E50-E64	{'weight': -1.39495734017}
L80-L99	H55-H59	{'weight': 2.16412920854}
L80-L99	H49-H52	{'weight': 2.10101934446}
K70-K77	B15-B19	{'weight': 2.36690421269}
K70-K77	E10-E14	{'weight': 2.44556203843}
K70-K77	D65-D69	{'weight': 2.47193455336}
K70-K77	N25-N29	{'weight': 3.56061931833}
K70-K77	D55-D59	{'weight': -1.50621723993}
K70-K77	K80-K87	{'weight': 3.0937775743}
F50-F59	F20-F29	{'weight': -1.45569605455}
F40-F48	F20-F29	{'weight': -1.57704116769}
F10-F19	H10-H13	{'weight': -1.36617842254}
F10-F19	J30-J39	{'weight': -1.481092422}
F10-F19	D50-D53	{'weight': -1.69877665883}
F20-F29	N17-N19	{'weight': 2.97754056994}
F20-F29	N80-N98	{'weight': -1.41388145993}
F20-F29	K50-K52	{'weight': -1.38988024639}
F20-F29	Y83-Y84	{'weight': -1.76340054329}
F20-F29	H30-H36	{'weight': -1.40070111336}
F20-F29	E20-E35	{'weight': 3.02184307669}
F20-F29	D65-D69	{'weight': -2.54891533076}
F20-F29	D55-D59	{'weight': 2.10741469393}
F20-F29	A00-A09	{'weight': -2.18821976508}
F20-F29	Q65-Q79	{'weight': -1.59507594598}
F20-F29	I60-I69	{'weight': -1.45346953871}
F20-F29	S40-S49	{'weight': 2.52321471669}
F20-F29	S50-S59	{'weight': -3.15809006389}
F20-F29	M80-M85	{'weight': -1.56360061477}
F20-F29	S90-S99	{'weight': -2.13010770173}
F20-F29	H00-H06	{'weight': -1.61110686001}
F20-F29	G50-G59	{'weight': -2.77014194437}
F20-F29	G40-G47	{'weight': -1.46014908623}
F20-F29	I20-I25	{'weight': -1.62980959304}
F20-F29	J30-J39	{'weight': -1.37717426268}
F20-F29	B00-B09	{'weight': -1.51959705909}
F20-F29	H10-H13	{'weight': -1.62313004553}
F20-F29	I70-I79	{'weight': -1.53095228986}
F20-F29	D00-D09	{'weight': -1.64717641657}
F20-F29	I80-I89	{'weight': -1.44236039653}
F20-F29	H80-H83	{'weight': -3.75390570201}
E50-E64	S40-S49	{'weight': -2.72410758695}
E50-E64	N17-N19	{'weight': -2.56494624479}
E50-E64	H00-H06	{'weight': -1.64058614225}
E50-E64	E20-E35	{'weight': 2.82623269896}
E50-E64	D60-D64	{'weight': 2.10442834138}
E50-E64	D50-D53	{'weight': 2.28790266106}
E50-E64	H80-H83	{'weight': 1.9765524911}
E50-E64	Q38-Q45	{'weight': 2.00773044693}
E50-E64	H30-H36	{'weight': -1.42633048934}
E50-E64	W00-W19	{'weight': -1.98951677698}
E65-E68	E10-E14	{'weight': 2.21546048961}
E65-E68	M80-M85	{'weight': -1.60859529938}
N17-N19	Q38-Q45	{'weight': 2.23032759563}
N17-N19	Y83-Y84	{'weight': 3.40251681493}
N17-N19	H30-H36	{'weight': 4.64053318583}
N17-N19	H55-H59	{'weight': 1.99179745818}
N17-N19	E20-E35	{'weight': 4.96445648314}
N17-N19	E10-E14	{'weight': 2.60620325633}
N17-N19	D60-D64	{'weight': 7.8351031326}
N17-N19	D65-D69	{'weight': 2.35394245058}
N17-N19	Q65-Q79	{'weight': -1.59507594598}
N17-N19	H25-H28	{'weight': 2.84424548951}
N17-N19	N20-N23	{'weight': 2.43168500038}
N17-N19	S50-S59	{'weight': -1.57904503195}
N17-N19	N25-N29	{'weight': 4.86864194656}
N17-N19	I70-I79	{'weight': 4.35458812847}
N17-N19	I10-I15	{'weight': 2.12630453653}
N17-N19	I20-I25	{'weight': 2.45427442388}
N17-N19	I60-I69	{'weight': 5.04539870841}
N17-N19	I30-I52	{'weight': 2.69587166609}
N17-N19	K50-K52	{'weight': 2.30235662986}
N17-N19	B25-B34	{'weight': -2.53288441673}
S20-S29	S40-S49	{'weight': 2.40826188221}
S20-S29	B15-B19	{'weight': 2.09148426539}
S20-S29	T08-T14	{'weight': 2.02471568069}
S20-S29	N25-N29	{'weight': -1.72160156101}
S20-S29	J09-J18	{'weight': 2.63073051862}
S20-S29	H30-H36	{'weight': -1.46756035505}
S20-S29	Y40-Y59	{'weight': 2.15381445969}
S20-S29	I20-I25	{'weight': -1.70760480035}
S20-S29	W00-W19	{'weight': 3.66385141055}
S20-S29	H53-H54	{'weight': 2.06580589985}
S00-S09	S60-S69	{'weight': 2.74778263323}
S00-S09	S50-S59	{'weight': 3.0360440939}
S00-S09	T08-T14	{'weight': 1.97900962444}
S00-S09	Q65-Q79	{'weight': 2.40442487035}
S00-S09	Y83-Y84	{'weight': -1.83915522057}
S00-S09	W00-W19	{'weight': 2.94449568738}
K50-K52	A00-A09	{'weight': 2.29687482836}
K50-K52	D55-D59	{'weight': -1.63645406894}
K50-K52	W50-W64	{'weight': -1.40056879775}
K50-K52	W00-W19	{'weight': 2.41171856978}
K40-K46	N25-N29	{'weight': 2.01163712489}
K40-K46	K20-K31	{'weight': 2.11082623539}
H65-H75	S50-S59	{'weight': -1.684565941}
H65-H75	D65-D69	{'weight': -1.63154914489}
H65-H75	H80-H83	{'weight': 2.24732379565}
H65-H75	H90-H95	{'weight': 2.59297087945}
H65-H75	H60-H62	{'weight': 2.6361194696}
H80-H83	B25-B34	{'weight': 2.7668791387}
H80-H83	Q65-Q79	{'weight': -1.52818391006}
H80-H83	H90-H95	{'weight': 1.9881695626}
K00-K14	W00-W19	{'weight': 2.2069722904}
K20-K31	S50-S59	{'weight': -1.39283166302}
K20-K31	Q38-Q45	{'weight': 2.77950095007}
H30-H36	S60-S69	{'weight': -1.74636339289}
H30-H36	I70-I79	{'weight': 3.65436537362}
H30-H36	H25-H28	{'weight': 4.02981016552}
H30-H36	D60-D64	{'weight': 2.04722642653}
H30-H36	E10-E14	{'weight': 5.10849394506}
H30-H36	D00-D09	{'weight': -1.37395741669}
H30-H36	H40-H42	{'weight': 2.5849050491}
H30-H36	Y40-Y59	{'weight': 2.41550313663}
H30-H36	I20-I25	{'weight': 3.43270714604}
H30-H36	I60-I69	{'weight': 3.71170474628}
H30-H36	I30-I52	{'weight': 2.24441708014}
H40-H42	H25-H28	{'weight': 3.32509217116}
H40-H42	D55-D59	{'weight': -1.58360434123}
K80-K87	N25-N29	{'weight': 2.26430094629}
H60-H62	S50-S59	{'weight': -2.83097524582}
H60-H62	D70-D77	{'weight': -1.55508611219}
H60-H62	D00-D09	{'weight': -1.84570245246}
H49-H52	B25-B34	{'weight': -1.71881496219}
H49-H52	E10-E14	{'weight': -1.43327730066}
H49-H52	Q65-Q79	{'weight': 2.00169075153}
H49-H52	Y83-Y84	{'weight': -1.79496499216}
H49-H52	H25-H28	{'weight': 2.19092990907}
H53-H54	W00-W19	{'weight': 2.64732822338}
J09-J18	B15-B19	{'weight': -1.40498144393}
J09-J18	B25-B34	{'weight': 3.46236385046}
J09-J18	H55-H59	{'weight': 2.47016572721}
J09-J18	N25-N29	{'weight': -1.68630676818}
J09-J18	D55-D59	{'weight': -2.43486245552}
J09-J18	S50-S59	{'weight': -6.48199869916}
J09-J18	J20-J22	{'weight': 3.21500672689}
J09-J18	W50-W64	{'weight': 2.31937882497}
J09-J18	Q65-Q79	{'weight': -3.27390289628}
J09-J18	A00-A09	{'weight': 2.31557032115}
J09-J18	J00-J06	{'weight': 2.05181034452}
J09-J18	N70-N77	{'weight': -1.37783601791}
J09-J18	I60-I69	{'weight': -1.78995294028}
J20-J22	A00-A09	{'weight': 2.51086529632}
J20-J22	B25-B34	{'weight': 3.05328137532}
J20-J22	D00-D09	{'weight': -1.42702873321}
J20-J22	W50-W64	{'weight': 2.12218645788}
J20-J22	J00-J06	{'weight': 2.38432827939}
J20-J22	J40-J47	{'weight': 2.23594506653}
J00-J06	A00-A09	{'weight': 2.00634152264}
J00-J06	B25-B34	{'weight': 2.53934887561}
Y40-Y59	E20-E35	{'weight': 2.10324293876}
Y40-Y59	N25-N29	{'weight': 2.96505955757}
Y40-Y59	I70-I79	{'weight': 2.82879445865}
Y40-Y59	S50-S59	{'weight': -1.94459960975}
Y40-Y59	I20-I25	{'weight': -1.50533726135}
J30-J39	H10-H13	{'weight': 1.97544383501}
J30-J39	J40-J47	{'weight': 2.12193324777}
D00-D09	N80-N98	{'weight': -1.42708570725}
D00-D09	S50-S59	{'weight': -1.54889620079}
D00-D09	S80-S89	{'weight': -2.41533458316}
D00-D09	E20-E35	{'weight': 3.08066240665}
D00-D09	N25-N29	{'weight': -1.61179553889}
D00-D09	I20-I25	{'weight': -2.39803726518}
D00-D09	W50-W64	{'weight': -1.99181237326}
D00-D09	Q65-Q79	{'weight': -1.56462103531}
D00-D09	W00-W19	{'weight': -2.55528561044}
Q38-Q45	S40-S49	{'weight': -2.53966280241}
Q38-Q45	S50-S59	{'weight': -1.68645024295}
Y83-Y84	S40-S49	{'weight': -1.87282396603}
Y83-Y84	Q65-Q79	{'weight': -3.35004017293}
Y83-Y84	W00-W19	{'weight': -1.36779278418}
Y83-Y84	I30-I52	{'weight': 1.99671504966}
Q65-Q79	S60-S69	{'weight': -1.65725472191}
Q65-Q79	E20-E35	{'weight': 2.27234789866}
Q65-Q79	D65-D69	{'weight': -2.42116539771}
Q65-Q79	D55-D59	{'weight': -2.25366338907}
Q65-Q79	W50-W64	{'weight': -2.89321651299}
Q65-Q79	I20-I25	{'weight': -2.32218693806}
Q65-Q79	W00-W19	{'weight': -2.47446149137}
I70-I79	S50-S59	{'weight': -2.15941003176}
I70-I79	E20-E35	{'weight': 2.20968978907}
I70-I79	N25-N29	{'weight': 2.4475971566}
I70-I79	D55-D59	{'weight': -1.62229789188}
I70-I79	N70-N77	{'weight': 2.45091818395}
I70-I79	I20-I25	{'weight': 5.53353932424}
I70-I79	I60-I69	{'weight': 4.52789113027}
I70-I79	I30-I52	{'weight': 2.3728933109}
I10-I15	E10-E14	{'weight': 2.00863878618}
I20-I25	B00-B09	{'weight': -1.39724286805}
I20-I25	B15-B19	{'weight': 2.00691058471}
I20-I25	D60-D64	{'weight': 2.75990602149}
I20-I25	N25-N29	{'weight': 2.29913634546}
I20-I25	H10-H13	{'weight': -1.47689338868}
I20-I25	E10-E14	{'weight': 3.27599749321}
I20-I25	I60-I69	{'weight': 3.15055448409}
I20-I25	I30-I52	{'weight': 4.1150099384}
I60-I69	S40-S49	{'weight': 2.37530568407}
I60-I69	N70-N77	{'weight': -1.74312277614}
I60-I69	M80-M85	{'weight': -1.54134836524}
I60-I69	H00-H06	{'weight': -1.85933096122}
I60-I69	D60-D64	{'weight': 2.94001018282}
I60-I69	N80-N98	{'weight': -1.46442191168}
I60-I69	S50-S59	{'weight': 2.43888100926}
I60-I69	E10-E14	{'weight': 2.04749843326}
I60-I69	W00-W19	{'weight': 2.0696719457}
I60-I69	I30-I52	{'weight': 2.84545877174}
B00-B09	D55-D59	{'weight': -1.61026514137}
B15-B19	N70-N77	{'weight': -2.18915713357}
B15-B19	D70-D77	{'weight': 2.12116539523}
B15-B19	D65-D69	{'weight': 4.23470755453}
B15-B19	D55-D59	{'weight': 2.48151781758}
B35-B49	N70-N77	{'weight': 2.29795063951}
B35-B49	E20-E35	{'weight': -1.57674560967}
B35-B49	D55-D59	{'weight': -2.691561133}
B35-B49	W00-W19	{'weight': 2.14307044989}
B25-B34	S60-S69	{'weight': 2.40662860798}
B25-B34	S90-S99	{'weight': 2.41210986341}
B25-B34	T08-T14	{'weight': 2.12861829859}
B25-B34	H10-H13	{'weight': 2.32819034224}
B25-B34	H00-H06	{'weight': 2.00607524088}
B25-B34	A00-A09	{'weight': 3.69628831085}
B25-B34	W00-W19	{'weight': -1.96464781727}
B25-B34	W50-W64	{'weight': 2.6119586942}
N60-N64	E10-E14	{'weight': -1.38644794735}
N70-N77	H55-H59	{'weight': 2.03828174079}
N70-N77	N30-N39	{'weight': 2.29166849331}
N70-N77	W50-W64	{'weight': 2.15584053417}
N70-N77	W00-W19	{'weight': 2.16057864524}
W50-W64	S60-S69	{'weight': 2.00130168453}
W50-W64	E20-E35	{'weight': -1.40056879775}
W50-W64	T08-T14	{'weight': 2.18103352361}
W50-W64	D55-D59	{'weight': -1.43449260946}
W50-W64	W00-W19	{'weight': 2.96289878543}
W00-W19	H55-H59	{'weight': 2.10099810204}
W00-W19	D65-D69	{'weight': -1.97708229713}
W00-W19	D55-D59	{'weight': -1.84030301871}
W00-W19	S40-S49	{'weight': 3.97589628349}
W00-W19	S60-S69	{'weight': 3.44839674873}
W00-W19	S50-S59	{'weight': 4.49054275674}
W00-W19	T08-T14	{'weight': 2.66100678733}
W00-W19	H25-H28	{'weight': 2.00012116381}
E20-E35	S60-S69	{'weight': 2.21597418357}
E20-E35	N25-N29	{'weight': 2.42642417082}
E20-E35	D55-D59	{'weight': 2.13877069111}
H55-H59	N20-N23	{'weight': 2.09493133257}
H55-H59	S50-S59	{'weight': -5.19313616712}
H55-H59	S40-S49	{'weight': -1.46633603704}
H55-H59	H10-H13	{'weight': 2.99730867781}
H55-H59	H00-H06	{'weight': 2.59503462369}
D70-D77	S40-S49	{'weight': -1.71959291426}
D70-D77	D65-D69	{'weight': 3.79764202835}
D70-D77	N25-N29	{'weight': 2.31431216292}
D70-D77	D55-D59	{'weight': -1.71572866052}
D60-D64	S50-S59	{'weight': 2.13647547349}
D60-D64	D65-D69	{'weight': 2.6470796747}
D60-D64	N25-N29	{'weight': 2.25841090295}
D60-D64	D55-D59	{'weight': 2.84382208295}
D60-D64	A00-A09	{'weight': -1.62158051804}
D65-D69	N25-N29	{'weight': 2.80655008437}
D65-D69	D55-D59	{'weight': 2.22140064593}
D55-D59	H00-H06	{'weight': -3.03508436316}
A00-A09	S90-S99	{'weight': 2.12555246572}
A00-A09	S60-S69	{'weight': 2.16990951876}
A00-A09	N30-N39	{'weight': 2.03239630863}
S40-S49	S50-S59	{'weight': 4.17404893629}
S40-S49	S90-S99	{'weight': -1.80982897808}
N20-N23	S50-S59	{'weight': -1.74015284845}
N20-N23	N25-N29	{'weight': 3.3824474758}
N20-N23	N30-N39	{'weight': 2.28608511041}
S60-S69	S50-S59	{'weight': 2.03177835993}
S60-S69	T08-T14	{'weight': 3.01666798036}
M80-M85	E10-E14	{'weight': -1.91231891087}
S90-S99	T08-T14	{'weight': 2.28252189281}
N25-N29	N30-N39	{'weight': 2.46824383731}
H10-H13	H00-H06	{'weight': 2.77728702168}

## Sheet: women_60-64
Table. Disease network women aged 60-64 years.
Disease A	Disease B
T66-T78	B00-B09	{'weight': 2.21165658746}
T66-T78	H10-H13	{'weight': 2.54196684016}
T66-T78	N70-N77	{'weight': 2.56904346879}
T66-T78	T29-T32	{'weight': 3.48076562793}
T66-T78	B25-B34	{'weight': 2.35699953272}
T66-T78	L80-L99	{'weight': 2.2766575775}
T66-T78	C50	{'weight': -1.38531778426}
T66-T78	F20-F29	{'weight': -1.50798833819}
T66-T78	E50-E64	{'weight': 3.20853947533}
T66-T78	D65-D69	{'weight': 2.0754336426}
T66-T78	D60-D64	{'weight': 2.25524360576}
T66-T78	K90-K93	{'weight': 2.37009397457}
T66-T78	Y83-Y84	{'weight': -1.51580174927}
T66-T78	M60-M63	{'weight': 2.19716866312}
T66-T78	L50-L54	{'weight': 2.73639438726}
T66-T78	W50-W64	{'weight': 2.87797125484}
T66-T78	I60-I69	{'weight': -1.59588921283}
T66-T78	C51-C58	{'weight': -1.77755102041}
T66-T78	W00-W19	{'weight': 2.92082120518}
T51-T65	N17-N19	{'weight': -2.02371234208}
T51-T65	N70-N77	{'weight': -2.91840621963}
T51-T65	K50-K52	{'weight': -2.46573372206}
T51-T65	K55-K63	{'weight': -1.70010632825}
T51-T65	K00-K14	{'weight': -1.58754907677}
T51-T65	W50-W64	{'weight': -1.34204081633}
T51-T65	H30-H36	{'weight': -1.49781341108}
T51-T65	M65-M68	{'weight': -1.59433916424}
T51-T65	H55-H59	{'weight': -1.37931972789}
T51-T65	M70-M79	{'weight': -1.49260888771}
T51-T65	H49-H52	{'weight': -1.96646258503}
T51-T65	H53-H54	{'weight': -2.05642648896}
T51-T65	H40-H42	{'weight': -1.90959322505}
T51-T65	D70-D77	{'weight': -1.77607385811}
T51-T65	C50	{'weight': -1.34888796335}
T51-T65	D65-D69	{'weight': -1.97045675413}
T51-T65	D50-D53	{'weight': -1.42877134527}
T51-T65	D55-D59	{'weight': -1.7947133139}
T51-T65	I60-I69	{'weight': -1.45032717849}
T51-T65	S40-S49	{'weight': -1.63760932945}
T51-T65	S80-S89	{'weight': -2.26735665695}
T51-T65	M80-M85	{'weight': -1.45983710491}
T51-T65	I80-I89	{'weight': -1.39399460102}
T51-T65	L00-L08	{'weight': -4.17523809524}
T51-T65	B15-B19	{'weight': -2.70005830904}
T51-T65	L80-L99	{'weight': -1.84619371558}
T51-T65	J00-J06	{'weight': -1.73879494655}
T51-T65	H25-H28	{'weight': -1.51930584479}
T51-T65	B00-B09	{'weight': -1.67298625573}
T51-T65	H10-H13	{'weight': -1.64711925587}
T51-T65	D10-D36	{'weight': -1.33873529707}
T51-T65	B25-B34	{'weight': -2.89177842566}
T51-T65	F10-F19	{'weight': 2.19845267539}
T51-T65	M60-M63	{'weight': 2.41768741581}
T29-T32	N70-N77	{'weight': 2.16057630639}
T29-T32	T20-T25	{'weight': 3.31187640811}
T29-T32	D00-D09	{'weight': -4.84967930029}
T29-T32	S00-S09	{'weight': 2.83252587536}
T29-T32	M30-M36	{'weight': 2.10755771425}
T29-T32	Y83-Y84	{'weight': -1.80237123421}
T29-T32	H65-H75	{'weight': 2.0487083198}
T29-T32	M60-M63	{'weight': 2.54076355343}
T29-T32	W50-W64	{'weight': 3.13226406323}
T29-T32	H30-H36	{'weight': -2.09037900875}
T29-T32	W00-W19	{'weight': -2.2390281827}
T29-T32	C51-C58	{'weight': -2.11360544218}
T29-T32	A00-A09	{'weight': 2.43934239691}
T29-T32	S40-S49	{'weight': -1.42842565598}
T29-T32	S90-S99	{'weight': 2.13040117675}
T29-T32	T08-T14	{'weight': 2.72866231904}
T29-T32	N30-N39	{'weight': 2.02968926955}
T29-T32	H10-H13	{'weight': 2.23723752742}
T29-T32	L00-L08	{'weight': 2.33394351464}
T29-T32	J09-J18	{'weight': 2.91696431609}
T29-T32	B25-B34	{'weight': 4.95561617236}
T29-T32	F20-F29	{'weight': -1.79308066084}
T29-T32	E50-E64	{'weight': -3.33531584062}
T20-T25	H60-H62	{'weight': -1.62552640104}
T20-T25	N70-N77	{'weight': -1.38464528669}
T20-T25	F50-F59	{'weight': -1.42079689018}
T20-T25	M60-M63	{'weight': 2.12322548696}
T20-T25	H49-H52	{'weight': 2.14363835217}
T20-T25	D55-D59	{'weight': 2.93597352203}
T20-T25	A00-A09	{'weight': -1.33790087464}
T20-T25	K40-K46	{'weight': -1.48282660003}
T20-T25	H80-H83	{'weight': -1.42911564626}
T20-T25	L40-L45	{'weight': -1.73333333333}
T20-T25	L50-L54	{'weight': 2.17588459189}
T20-T25	W00-W19	{'weight': 3.28439195659}
T20-T25	Q38-Q45	{'weight': -1.82429543246}
T20-T25	S20-S29	{'weight': -2.33469387755}
T20-T25	K70-K77	{'weight': -2.09617103984}
T20-T25	I60-I69	{'weight': -1.3762228701}
T20-T25	H53-H54	{'weight': -1.36594752187}
M30-M36	S40-S49	{'weight': -1.42444120505}
M30-M36	S20-S29	{'weight': 2.02479338843}
M30-M36	S00-S09	{'weight': -2.11234207969}
M30-M36	F20-F29	{'weight': -2.68211856171}
M30-M36	D65-D69	{'weight': 3.1116991117}
M30-M36	N25-N29	{'weight': 2.31707469632}
M30-M36	K90-K93	{'weight': 2.1654040404}
M30-M36	I70-I79	{'weight': 3.97009886665}
M30-M36	M05-M14	{'weight': 3.22626862354}
M30-M36	H25-H28	{'weight': 2.01785195275}
M20-M25	F20-F29	{'weight': -1.44408833484}
M15-M19	F20-F29	{'weight': -1.63295417954}
M05-M14	N17-N19	{'weight': 2.53576975924}
M05-M14	F20-F29	{'weight': -1.6524101069}
M05-M14	L40-L45	{'weight': 2.49006810443}
M60-M63	K90-K93	{'weight': -3.9127696793}
M60-M63	S60-S69	{'weight': 2.0241416309}
M60-M63	B95-B97	{'weight': -2.38207968902}
M60-M63	B25-B34	{'weight': 3.65992459631}
M60-M63	D70-D77	{'weight': 2.31740352999}
M60-M63	F20-F29	{'weight': -1.74806608358}
M60-M63	C50	{'weight': -1.4598780811}
M60-M63	C51-C58	{'weight': -4.12108843537}
M60-M63	K50-K52	{'weight': 2.02692368302}
M60-M63	A00-A09	{'weight': 3.3362107746}
M60-M63	H80-H83	{'weight': 2.65478264565}
M60-M63	J20-J22	{'weight': 2.09524412841}
M60-M63	W50-W64	{'weight': 2.92083929423}
M60-M63	J00-J06	{'weight': 2.13037877344}
M60-M63	S00-S09	{'weight': -1.37671525753}
M60-M63	I60-I69	{'weight': -2.46661483641}
M50-M54	F20-F29	{'weight': -1.55467012202}
M45-M49	M40-M43	{'weight': 3.01569186876}
M40-M43	Q65-Q79	{'weight': 2.36798679868}
M40-M43	C51-C58	{'weight': -1.77272727273}
M70-M79	F20-F29	{'weight': -1.60624932513}
M65-M68	B95-B97	{'weight': -1.36029586438}
M65-M68	F20-F29	{'weight': -2.24603984451}
M65-M68	E50-E64	{'weight': 2.03453108554}
M65-M68	C51-C58	{'weight': -1.92547928262}
M65-M68	D55-D59	{'weight': -1.74304070835}
C43-C44	S60-S69	{'weight': 2.45}
C43-C44	S20-S29	{'weight': -2.51428571429}
C43-C44	B25-B34	{'weight': 2.36878453039}
C43-C44	T08-T14	{'weight': -1.33575207861}
C43-C44	S00-S09	{'weight': 2.21628289474}
C43-C44	F20-F29	{'weight': -4.20136054422}
C43-C44	D00-D09	{'weight': 2.99209770115}
C43-C44	C51-C58	{'weight': -2.47619047619}
C43-C44	J09-J18	{'weight': -1.3387755102}
C43-C44	B95-B97	{'weight': -1.43129251701}
B95-B97	N70-N77	{'weight': 2.49888984486}
B95-B97	S20-S29	{'weight': -2.36163265306}
B95-B97	S00-S09	{'weight': -2.33096209913}
B95-B97	K20-K31	{'weight': 2.67352623183}
B95-B97	L80-L99	{'weight': -1.51892267111}
B95-B97	Q38-Q45	{'weight': 2.3482510559}
B95-B97	H30-H36	{'weight': -2.87536443149}
B95-B97	K70-K77	{'weight': 2.26376906182}
B95-B97	W00-W19	{'weight': -2.46386783285}
B95-B97	E20-E35	{'weight': -2.70412050534}
B95-B97	C51-C58	{'weight': 2.57970166715}
B95-B97	D55-D59	{'weight': -1.7226627794}
B95-B97	Q65-Q79	{'weight': -2.06515063168}
B95-B97	N17-N19	{'weight': -1.94246841594}
B95-B97	S60-S69	{'weight': -3.06705539359}
B95-B97	S80-S89	{'weight': -1.45088759313}
B95-B97	N25-N29	{'weight': 2.79967622792}
B95-B97	L40-L45	{'weight': -1.75333333333}
B95-B97	G40-G47	{'weight': -1.35461613217}
B95-B97	J09-J18	{'weight': 2.38569971251}
B95-B97	I20-I25	{'weight': -1.3392808552}
B95-B97	J30-J39	{'weight': -1.34739953124}
B95-B97	B00-B09	{'weight': -1.60582257393}
B95-B97	B15-B19	{'weight': -2.59166180758}
B95-B97	D00-D09	{'weight': 2.62335562257}
C50	S60-S69	{'weight': -2.06763848397}
C50	S00-S09	{'weight': -1.57140524781}
C50	D55-D59	{'weight': -1.9355393586}
C50	H80-H83	{'weight': -1.68025334272}
C50	H30-H36	{'weight': -1.38457934194}
C50	H55-H59	{'weight': -1.33879591837}
C50	W00-W19	{'weight': -1.38416909621}
C51-C58	S00-S09	{'weight': -1.34421768707}
C51-C58	Q38-Q45	{'weight': -1.5962585034}
C51-C58	Y83-Y84	{'weight': 2.04004758128}
C51-C58	H55-H59	{'weight': -1.71785714286}
C51-C58	W00-W19	{'weight': -1.420861678}
C51-C58	S80-S89	{'weight': -1.50605442177}
C51-C58	H10-H13	{'weight': -1.3675898931}
C51-C58	L40-L45	{'weight': -1.73333333333}
C51-C58	G40-G47	{'weight': -1.48424036281}
C51-C58	J09-J18	{'weight': -6.52653061224}
C51-C58	H25-H28	{'weight': -1.35850340136}
C51-C58	K90-K93	{'weight': -1.91020408163}
C51-C58	B25-B34	{'weight': -1.60068027211}
C51-C58	F20-F29	{'weight': 2.34356317258}
C51-C58	D00-D09	{'weight': 2.16622458002}
K90-K93	D60-D64	{'weight': 2.62328683309}
K90-K93	D70-D77	{'weight': 2.49979177078}
K90-K93	F20-F29	{'weight': -3.24104956268}
K90-K93	E50-E64	{'weight': 3.31747137109}
K90-K93	D50-D53	{'weight': 2.21959679328}
K90-K93	I20-I25	{'weight': 3.18198685327}
K90-K93	L00-L08	{'weight': -1.64571428571}
K90-K93	H65-H75	{'weight': -1.91160349854}
K90-K93	I60-I69	{'weight': 2.04083367333}
K90-K93	Q38-Q45	{'weight': 2.4193341541}
K90-K93	K70-K77	{'weight': 2.23953310833}
K90-K93	J30-J39	{'weight': -1.39350826045}
L00-L08	N17-N19	{'weight': 2.07236842105}
L00-L08	S60-S69	{'weight': 2.296875}
L00-L08	N70-N77	{'weight': 2.27531934307}
L00-L08	B35-B49	{'weight': 2.02083333333}
L00-L08	B25-B34	{'weight': 3.02140883978}
L00-L08	T08-T14	{'weight': 2.49547306474}
L00-L08	Q38-Q45	{'weight': -1.65028571429}
L00-L08	D55-D59	{'weight': -5.13523809524}
L00-L08	H10-H13	{'weight': 2.18244803695}
L00-L08	W50-W64	{'weight': 3.99305555556}
L00-L08	A00-A09	{'weight': 3.03647308782}
L00-L08	L60-L75	{'weight': 2.11873406967}
L00-L08	Y83-Y84	{'weight': -2.95619047619}
L00-L08	J20-J22	{'weight': 2.14483394834}
L00-L08	H60-H62	{'weight': 2.3121761658}
L20-L30	N70-N77	{'weight': 2.50927040073}
L40-L45	S40-S49	{'weight': -1.36666666667}
L40-L45	N25-N29	{'weight': -1.6562962963}
L40-L45	D65-D69	{'weight': -1.40952380952}
L40-L45	Q65-Q79	{'weight': -1.53904761905}
L50-L54	F20-F29	{'weight': -1.53518464529}
L50-L54	D00-D09	{'weight': -1.38405247813}
L50-L54	D55-D59	{'weight': -1.53177564904}
L60-L75	B35-B49	{'weight': 2.13707165109}
L60-L75	H55-H59	{'weight': 2.13782176399}
L60-L75	N70-N77	{'weight': 2.07396635018}
L60-L75	E50-E64	{'weight': 2.31349235462}
L80-L99	B00-B09	{'weight': 2.1934686221}
L80-L99	I70-I79	{'weight': 2.18355437666}
K70-K77	N20-N23	{'weight': 2.21615955057}
K70-K77	B15-B19	{'weight': 3.10700815393}
K70-K77	D65-D69	{'weight': 2.88299147749}
K70-K77	N25-N29	{'weight': 4.43777029859}
K70-K77	K80-K87	{'weight': 2.41307439051}
F50-F59	F20-F29	{'weight': -1.71383624879}
F40-F48	F20-F29	{'weight': -1.74082689717}
F10-F19	D60-D64	{'weight': -1.37277800916}
F10-F19	H10-H13	{'weight': -1.42092345244}
F10-F19	Q65-Q79	{'weight': -1.3681819242}
F10-F19	Y40-Y59	{'weight': -1.4968084053}
F10-F19	J30-J39	{'weight': -1.41560680562}
F20-F29	N60-N64	{'weight': -1.68463645198}
F20-F29	N80-N98	{'weight': -1.5691494486}
F20-F29	N70-N77	{'weight': -2.05566569485}
F20-F29	S20-S29	{'weight': -1.73306122449}
F20-F29	S00-S09	{'weight': 2.0461208072}
F20-F29	K20-K31	{'weight': -1.70180110139}
F20-F29	D65-D69	{'weight': -1.3879494655}
F20-F29	Q38-Q45	{'weight': -8.12513119534}
F20-F29	W50-W64	{'weight': -1.8906122449}
F20-F29	H55-H59	{'weight': -1.45734693878}
F20-F29	W00-W19	{'weight': 2.765355922}
F20-F29	E20-E35	{'weight': 2.01573013899}
F20-F29	H25-H28	{'weight': -1.49823517979}
F20-F29	D55-D59	{'weight': -2.52831875607}
F20-F29	Q65-Q79	{'weight': -1.51549076774}
F20-F29	H49-H52	{'weight': -1.58301263362}
F20-F29	N20-N23	{'weight': -1.3436851312}
F20-F29	S50-S59	{'weight': -1.64303206997}
F20-F29	S80-S89	{'weight': -4.25887917072}
F20-F29	I60-I69	{'weight': -3.06474246842}
F20-F29	M80-M85	{'weight': -1.91945491848}
F20-F29	N25-N29	{'weight': -1.39795270489}
F20-F29	H10-H13	{'weight': -1.47661454192}
F20-F29	H00-H06	{'weight': -1.49898542274}
F20-F29	G50-G59	{'weight': -2.17711127308}
F20-F29	G40-G47	{'weight': -1.64237968479}
F20-F29	J09-J18	{'weight': -1.84559766764}
F20-F29	Y40-Y59	{'weight': -1.4059552964}
F20-F29	I20-I25	{'weight': -3.93127308066}
F20-F29	J30-J39	{'weight': -1.68091933916}
F20-F29	B25-B34	{'weight': -1.35793974733}
F20-F29	D10-D36	{'weight': -1.70914723032}
F20-F29	K40-K46	{'weight': -1.54099902818}
F20-F29	H80-H83	{'weight': -1.76807256236}
E50-E64	B15-B19	{'weight': 2.26137693461}
E50-E64	E20-E35	{'weight': 4.87649477913}
E50-E64	H55-H59	{'weight': 2.2133554167}
E50-E64	D70-D77	{'weight': 3.00810597487}
E50-E64	D60-D64	{'weight': 2.5253702772}
E50-E64	N25-N29	{'weight': 2.30739332573}
E50-E64	Y83-Y84	{'weight': -2.70732750243}
E50-E64	H65-H75	{'weight': -1.58857790735}
E50-E64	S50-S59	{'weight': -1.52810495627}
E50-E64	H80-H83	{'weight': -1.64439909297}
E50-E64	S00-S09	{'weight': 2.51429409178}
E50-E64	W50-W64	{'weight': 2.08526771897}
E50-E64	Y40-Y59	{'weight': -2.1793521218}
E50-E64	N70-N77	{'weight': -1.91187560739}
E70-E90	B15-B19	{'weight': -1.34635598492}
E65-E68	M80-M85	{'weight': -1.48899113217}
N17-N19	I70-I79	{'weight': 2.14764065336}
N17-N19	Y83-Y84	{'weight': 2.26821079761}
N17-N19	E20-E35	{'weight': 3.07133618545}
N17-N19	H25-H28	{'weight': 2.10177107767}
N17-N19	E10-E14	{'weight': 2.1722146476}
N17-N19	S00-S09	{'weight': -1.34717201166}
N17-N19	D60-D64	{'weight': 8.2509274287}
N17-N19	D65-D69	{'weight': 2.92745376956}
N17-N19	D50-D53	{'weight': 2.05471246006}
N17-N19	D55-D59	{'weight': 2.20970638763}
N17-N19	I60-I69	{'weight': 3.7287412227}
N17-N19	N25-N29	{'weight': 3.51202805762}
N17-N19	H30-H36	{'weight': 2.88842105263}
N17-N19	N70-N77	{'weight': -1.34914156139}
N17-N19	I20-I25	{'weight': 3.29443300522}
N17-N19	J30-J39	{'weight': -1.35084984431}
N17-N19	I30-I52	{'weight': 2.55733607762}
S20-S29	K50-K52	{'weight': -1.66302040816}
S20-S29	N70-N77	{'weight': 2.23540145985}
S20-S29	E20-E35	{'weight': 2.3156899811}
S20-S29	T08-T14	{'weight': 2.4702662661}
S20-S29	S00-S09	{'weight': 2.19796650718}
S20-S29	D65-D69	{'weight': -1.6612244898}
S20-S29	N25-N29	{'weight': -2.50979591837}
S20-S29	S50-S59	{'weight': 2.03403902034}
S20-S29	Q65-Q79	{'weight': -1.81387755102}
S20-S29	H40-H42	{'weight': -1.50258503401}
S20-S29	Y40-Y59	{'weight': -1.40231292517}
S20-S29	W00-W19	{'weight': 3.92776310826}
S00-S09	S50-S59	{'weight': 2.31840302812}
S00-S09	B25-B34	{'weight': 2.07788116701}
S00-S09	E20-E35	{'weight': 2.13287235101}
S00-S09	D55-D59	{'weight': -1.49341107872}
S00-S09	Q65-Q79	{'weight': 3.07207529964}
S00-S09	I60-I69	{'weight': 2.34772595503}
S00-S09	T08-T14	{'weight': 2.34953896738}
S00-S09	W50-W64	{'weight': 2.38791423002}
S00-S09	H55-H59	{'weight': 2.61379800853}
S00-S09	W00-W19	{'weight': 3.97944420179}
K50-K52	D55-D59	{'weight': -2.02178166505}
K50-K52	A00-A09	{'weight': 2.30850653761}
K50-K52	Q65-Q79	{'weight': -1.81780369291}
K50-K52	N70-N77	{'weight': 2.1291836799}
H65-H75	B25-B34	{'weight': 2.35837991312}
H65-H75	D00-D09	{'weight': -1.97987505206}
H65-H75	D65-D69	{'weight': -1.63725299644}
H65-H75	H80-H83	{'weight': 2.23750779177}
H65-H75	J20-J22	{'weight': 2.12447256244}
H65-H75	H90-H95	{'weight': 2.69289288906}
H65-H75	H60-H62	{'weight': 2.55651689058}
H80-H83	B15-B19	{'weight': -1.3933877551}
H80-H83	B25-B34	{'weight': 3.14944477873}
H80-H83	A00-A09	{'weight': 2.3707682383}
H80-H83	H90-H95	{'weight': 2.01376966675}
H80-H83	H55-H59	{'weight': 2.71608241905}
H80-H83	I20-I25	{'weight': -1.37153223194}
K20-K31	Q38-Q45	{'weight': 2.42945040004}
H30-H36	H49-H52	{'weight': 2.32227488152}
H30-H36	D60-D64	{'weight': 2.41762114537}
H30-H36	I70-I79	{'weight': 2.90170114943}
H30-H36	H25-H28	{'weight': 3.20614254715}
H30-H36	E10-E14	{'weight': 3.90422922186}
H30-H36	W50-W64	{'weight': -1.50278293135}
H30-H36	H40-H42	{'weight': 2.44154050465}
H30-H36	I20-I25	{'weight': 2.74923664122}
H30-H36	I60-I69	{'weight': 2.35104039168}
H40-H42	H25-H28	{'weight': 2.12473092108}
K80-K87	B15-B19	{'weight': 2.35563569133}
K80-K87	D65-D69	{'weight': 2.04943336852}
H60-H62	B25-B34	{'weight': 2.11104113589}
H60-H62	D00-D09	{'weight': -1.39866722199}
H60-H62	Y83-Y84	{'weight': -1.61719036821}
H49-H52	N70-N77	{'weight': 2.28837305843}
H49-H52	I60-I69	{'weight': -1.6752866861}
H49-H52	Y83-Y84	{'weight': -1.39231292517}
H49-H52	H25-H28	{'weight': 2.30250589154}
H53-H54	W00-W19	{'weight': 2.64586144487}
J09-J18	B25-B34	{'weight': 3.33812454147}
J09-J18	D60-D64	{'weight': -1.39546855477}
J09-J18	A00-A09	{'weight': 2.56742439946}
J09-J18	I70-I79	{'weight': -1.7332361516}
J09-J18	W00-W19	{'weight': -3.45690962099}
J09-J18	J20-J22	{'weight': 2.90327903279}
J09-J18	W50-W64	{'weight': 2.67426979825}
J09-J18	J00-J06	{'weight': 2.20996899862}
J09-J18	Y83-Y84	{'weight': -1.39137026239}
J20-J22	N70-N77	{'weight': 2.57359872869}
J20-J22	B25-B34	{'weight': 3.29656887729}
J20-J22	A00-A09	{'weight': 2.50985229399}
J20-J22	J00-J06	{'weight': 2.28852924058}
J20-J22	J40-J47	{'weight': 2.18706055255}
J00-J06	B25-B34	{'weight': 2.74242129399}
J00-J06	A00-A09	{'weight': 2.26921725399}
J00-J06	W50-W64	{'weight': 2.07397481708}
Y40-Y59	N70-N77	{'weight': -1.66334953029}
Y40-Y59	D65-D69	{'weight': 2.67126251118}
Y40-Y59	N25-N29	{'weight': 2.25923712683}
J30-J39	E10-E14	{'weight': -1.37289662434}
J30-J39	J40-J47	{'weight': 2.08439773408}
J40-J47	D00-D09	{'weight': -1.41634985423}
D00-D09	S50-S59	{'weight': -1.48128279883}
D00-D09	B25-B34	{'weight': -1.83638483965}
D00-D09	H55-H59	{'weight': -1.97081632653}
D00-D09	N25-N29	{'weight': -1.41787172012}
D00-D09	D55-D59	{'weight': -1.70956268222}
D00-D09	A00-A09	{'weight': -1.79072886297}
D00-D09	Q65-Q79	{'weight': -2.04944606414}
D00-D09	H90-H95	{'weight': -1.42379008746}
D00-D09	Y83-Y84	{'weight': -3.93655976676}
D00-D09	N70-N77	{'weight': -1.38997084548}
D00-D09	I20-I25	{'weight': -1.77212827988}
Q38-Q45	S60-S69	{'weight': -1.8042482299}
Q38-Q45	D55-D59	{'weight': -1.41874052478}
Q38-Q45	Y83-Y84	{'weight': -1.36120505345}
Q38-Q45	W00-W19	{'weight': -1.44941274469}
Y83-Y84	B25-B34	{'weight': -2.04746355685}
Y83-Y84	S90-S99	{'weight': -1.60026433431}
Y83-Y84	N25-N29	{'weight': -2.10779397473}
Y83-Y84	I20-I25	{'weight': 2.02447469898}
Y83-Y84	W00-W19	{'weight': -3.63490767736}
Q65-Q79	S60-S69	{'weight': -2.3556851312}
Q65-Q79	B15-B19	{'weight': -1.99055393586}
Q65-Q79	H25-H28	{'weight': -1.42554642636}
Q65-Q79	E20-E35	{'weight': -1.38461937156}
Q65-Q79	D60-D64	{'weight': -1.33685131195}
Q65-Q79	D65-D69	{'weight': 2.40935242173}
Q65-Q79	N25-N29	{'weight': -4.38942662779}
Q65-Q79	D55-D59	{'weight': -2.64621963071}
Q65-Q79	I70-I79	{'weight': 2.63485831342}
Q65-Q79	W00-W19	{'weight': 2.90636169426}
Q65-Q79	I60-I69	{'weight': -1.60382896016}
I70-I79	S50-S59	{'weight': -1.54300291545}
I70-I79	D60-D64	{'weight': 2.29257177579}
I70-I79	N25-N29	{'weight': 2.03121337364}
I70-I79	D55-D59	{'weight': 2.10580169856}
I70-I79	I60-I69	{'weight': 3.5613050268}
I70-I79	I20-I25	{'weight': 3.85976572782}
I70-I79	W00-W19	{'weight': 2.06123909}
I20-I25	M80-M85	{'weight': -1.37141311328}
I20-I25	D60-D64	{'weight': 2.52316138144}
I20-I25	E10-E14	{'weight': 2.41348731593}
I20-I25	I60-I69	{'weight': 3.66548861502}
I20-I25	I30-I52	{'weight': 3.29118512517}
I60-I69	S40-S49	{'weight': 2.04794459205}
I60-I69	H10-H13	{'weight': -1.494743736}
I60-I69	W50-W64	{'weight': -1.71498542274}
I60-I69	I30-I52	{'weight': 2.2951525885}
I30-I52	N70-N77	{'weight': -1.42991253644}
I30-I52	D60-D64	{'weight': 2.11035365343}
B00-B09	H55-H59	{'weight': 2.31862148643}
B15-B19	B25-B34	{'weight': -1.33771137026}
B15-B19	D65-D69	{'weight': 4.66256197025}
B15-B19	D55-D59	{'weight': 2.10787842607}
B15-B19	W50-W64	{'weight': -1.35450834879}
B15-B19	S50-S59	{'weight': 2.0851908892}
B35-B49	N70-N77	{'weight': 2.59306569343}
B35-B49	S50-S59	{'weight': -1.48979591837}
B35-B49	W00-W19	{'weight': 2.2704011065}
B25-B34	D65-D69	{'weight': 2.56084814096}
B25-B34	N70-N77	{'weight': 2.24775174416}
B25-B34	W50-W64	{'weight': 3.25864538572}
B25-B34	A00-A09	{'weight': 4.47362517542}
B25-B34	S40-S49	{'weight': 2.15694201141}
B25-B34	S50-S59	{'weight': -2.31131195335}
B25-B34	T08-T14	{'weight': 2.7022802248}
B25-B34	N30-N39	{'weight': 2.1990456911}
B25-B34	H10-H13	{'weight': 2.80096461792}
N70-N77	H55-H59	{'weight': 2.29581771553}
N70-N77	D55-D59	{'weight': -1.7947133139}
N70-N77	S50-S59	{'weight': -1.55506316812}
N70-N77	N30-N39	{'weight': 2.80543855971}
N70-N77	H10-H13	{'weight': 2.21165354596}
W50-W64	W00-W19	{'weight': 2.40029967727}
W50-W64	E20-E35	{'weight': -1.5546122449}
W50-W64	D60-D64	{'weight': -1.66775510204}
W50-W64	D65-D69	{'weight': -1.81224489796}
W50-W64	A00-A09	{'weight': 2.57055922778}
W50-W64	T08-T14	{'weight': 2.52628137418}
W50-W64	N30-N39	{'weight': 2.19151919544}
W50-W64	H10-H13	{'weight': 2.26327944573}
W00-W19	S40-S49	{'weight': 2.77704685761}
W00-W19	S50-S59	{'weight': 2.68075370886}
W00-W19	T08-T14	{'weight': 3.43084401984}
E20-E35	D60-D64	{'weight': 2.57072191734}
E20-E35	D65-D69	{'weight': -3.80427599611}
E20-E35	N25-N29	{'weight': 2.08784928528}
E20-E35	H00-H06	{'weight': -1.3695393586}
H55-H59	S60-S69	{'weight': 2.09684684685}
H55-H59	S80-S89	{'weight': -1.60742346939}
H55-H59	D65-D69	{'weight': 2.14755295836}
H55-H59	H10-H13	{'weight': 3.27257973909}
H55-H59	H00-H06	{'weight': 2.75072369667}
D70-D77	D60-D64	{'weight': 2.0388484172}
D70-D77	D65-D69	{'weight': 4.37801369585}
D70-D77	N25-N29	{'weight': 2.06985058455}
D60-D64	S50-S59	{'weight': -5.79743440233}
D60-D64	D65-D69	{'weight': 3.47124657697}
D60-D64	D50-D53	{'weight': 2.37352981192}
D60-D64	D55-D59	{'weight': 2.69023124485}
D60-D64	N25-N29	{'weight': 2.43275830818}
D65-D69	A00-A09	{'weight': 2.49483194242}
D65-D69	S40-S49	{'weight': 2.0349373764}
D65-D69	S80-S89	{'weight': -1.36078177303}
D65-D69	N25-N29	{'weight': 2.48755016197}
D55-D59	S60-S69	{'weight': -1.96501457726}
A00-A09	H10-H13	{'weight': 2.04208074636}
A00-A09	T08-T14	{'weight': 2.35330100785}
A00-A09	N30-N39	{'weight': 2.08597861095}
S40-S49	N20-N23	{'weight': -1.33802842566}
S40-S49	S60-S69	{'weight': 2.37032520325}
S40-S49	S50-S59	{'weight': 3.24702082637}
N20-N23	N25-N29	{'weight': 3.80285446313}
S60-S69	S90-S99	{'weight': 2.02049952875}
S60-S69	T08-T14	{'weight': 2.52320054323}
S50-S59	T08-T14	{'weight': 2.18021543251}
M80-M85	E10-E14	{'weight': -1.75756971525}
S90-S99	T08-T14	{'weight': 2.34886500218}
N25-N29	N30-N39	{'weight': 2.1361034173}
N25-N29	H10-H13	{'weight': -1.47015913508}
H10-H13	H00-H06	{'weight': 2.45018690746}

## Sheet: women_65-69
Table. Disease network women aged 65-69 years.
Disease A	Disease B
T66-T78	N70-N77	{'weight': 2.68913254848}
T66-T78	S20-S29	{'weight': 2.45202623776}
T66-T78	S00-S09	{'weight': 2.22259688218}
T66-T78	T80-T88	{'weight': 4.12664567701}
T66-T78	M30-M36	{'weight': -1.91809766716}
T66-T78	W50-W64	{'weight': 2.48407886832}
T66-T78	M05-M14	{'weight': -1.7493761131}
T66-T78	M60-M63	{'weight': 2.1594549253}
T66-T78	J95-J99	{'weight': -1.95756469735}
T66-T78	M40-M43	{'weight': -1.46554238766}
T66-T78	Y83-Y84	{'weight': -2.37591521734}
T66-T78	T29-T32	{'weight': 3.5543733707}
T66-T78	C15-C26	{'weight': -1.52342736527}
T66-T78	D65-D69	{'weight': 2.59872866224}
T66-T78	A00-A09	{'weight': 2.27478493052}
T66-T78	N17-N19	{'weight': -1.57605007219}
T66-T78	S80-S89	{'weight': -1.44844000792}
T66-T78	M86-M90	{'weight': -3.14946900904}
T66-T78	H10-H13	{'weight': 2.3662992668}
T66-T78	L00-L08	{'weight': 2.53376044568}
T66-T78	L20-L30	{'weight': 2.3766684574}
T66-T78	L40-L45	{'weight': -1.3384961381}
T66-T78	L50-L54	{'weight': 2.15792231002}
T66-T78	L60-L75	{'weight': 2.37500979122}
T66-T78	J20-J22	{'weight': 2.19526477966}
T66-T78	B00-B09	{'weight': 2.3292996947}
T66-T78	K90-K93	{'weight': 2.65779067729}
T66-T78	B35-B49	{'weight': 2.16521347177}
T66-T78	B25-B34	{'weight': 4.02184197727}
T66-T78	H00-H06	{'weight': 2.35410505956}
T66-T78	F00-F09	{'weight': -1.40107957169}
T66-T78	E20-E35	{'weight': 2.86742437269}
T29-T32	A00-A09	{'weight': 2.26601822429}
T29-T32	N00-N08	{'weight': -2.61124425584}
T29-T32	N70-N77	{'weight': 2.14962944757}
T29-T32	S20-S29	{'weight': 2.54811989571}
T29-T32	B25-B34	{'weight': 2.89346947864}
T29-T32	T00-T07	{'weight': 2.59353666683}
T29-T32	C15-C26	{'weight': -1.58814120182}
T29-T32	H49-H52	{'weight': -1.3198852268}
T29-T32	T08-T14	{'weight': 2.5030155007}
T29-T32	D70-D77	{'weight': -1.59088410545}
T29-T32	E50-E64	{'weight': 2.43864317263}
T29-T32	K50-K52	{'weight': -2.33695389283}
T29-T32	L00-L08	{'weight': 2.6642176661}
T29-T32	M60-M63	{'weight': 4.14292220805}
T29-T32	J95-J99	{'weight': -1.36048020052}
T29-T32	W50-W64	{'weight': 3.57428582656}
T29-T32	H55-H59	{'weight': 2.57608352641}
T29-T32	I05-I09	{'weight': 2.48923477207}
T29-T32	J09-J18	{'weight': 2.21058908863}
T29-T32	W00-W19	{'weight': 3.95531818354}
T80-T88	S20-S29	{'weight': 2.54875836223}
T80-T88	M30-M36	{'weight': 2.23540792572}
T80-T88	J09-J18	{'weight': 2.48753585493}
T80-T88	H65-H75	{'weight': 2.52353893455}
T80-T88	J95-J99	{'weight': 2.38946096459}
T80-T88	H55-H59	{'weight': 2.59206667222}
T80-T88	E20-E35	{'weight': 3.04828353507}
T80-T88	D70-D77	{'weight': -1.95752072294}
T80-T88	D60-D64	{'weight': 2.20103489995}
T80-T88	Q65-Q79	{'weight': -2.25452386711}
T80-T88	S60-S69	{'weight': 2.37509546781}
T80-T88	T00-T07	{'weight': -1.66051757877}
T80-T88	H10-H13	{'weight': 2.62520280305}
T80-T88	L00-L08	{'weight': 2.50709596592}
T80-T88	L50-L54	{'weight': 2.62857664664}
T80-T88	L55-L59	{'weight': 2.96749697605}
T80-T88	L60-L75	{'weight': 2.11951199523}
T80-T88	L80-L99	{'weight': 2.18083797682}
T80-T88	Y40-Y59	{'weight': 3.12889929798}
T80-T88	H15-H22	{'weight': 3.78476663734}
T80-T88	D37-D48	{'weight': 3.31318229595}
T80-T88	B35-B49	{'weight': 2.15485934261}
T80-T88	B25-B34	{'weight': 3.13537735036}
T80-T88	I70-I79	{'weight': 2.16272379277}
M30-M36	S50-S59	{'weight': -1.3560255931}
M30-M36	C50	{'weight': -1.60946717246}
M30-M36	M05-M14	{'weight': 2.77984660937}
M30-M36	I70-I79	{'weight': 3.03592228797}
M30-M36	N70-N77	{'weight': 2.20712982374}
M30-M36	Y83-Y84	{'weight': -2.41231503265}
M30-M36	H55-H59	{'weight': 2.18316726577}
M30-M36	H15-H22	{'weight': 2.50463588758}
M15-M19	F20-F29	{'weight': -1.44055646793}
M05-M14	F20-F29	{'weight': -2.079109958}
M05-M14	L40-L45	{'weight': 2.55007267583}
M05-M14	H15-H22	{'weight': 2.15327026237}
M60-M63	S20-S29	{'weight': 2.50078812317}
M60-M63	S00-S09	{'weight': -1.76460499989}
M60-M63	H65-H75	{'weight': 2.33039374203}
M60-M63	M40-M43	{'weight': -1.326430479}
M60-M63	W50-W64	{'weight': 2.14371229261}
M60-M63	K80-K87	{'weight': -1.78008399112}
M60-M63	W00-W19	{'weight': 2.68166273585}
M60-M63	C50	{'weight': -1.4679243347}
M60-M63	C51-C58	{'weight': -1.88069743409}
M60-M63	A00-A09	{'weight': 2.32002213084}
M60-M63	N00-N08	{'weight': -1.84199995603}
M60-M63	T00-T07	{'weight': -1.90391592093}
M60-M63	S90-S99	{'weight': 2.93302310742}
M60-M63	H10-H13	{'weight': 2.41335635449}
M60-M63	L50-L54	{'weight': -1.36311866494}
M60-M63	L55-L59	{'weight': -1.6743108844}
M60-M63	J09-J18	{'weight': -1.38278988295}
M60-M63	J00-J06	{'weight': 2.22437865746}
M60-M63	I60-I69	{'weight': -2.14577515886}
M60-M63	H15-H22	{'weight': 5.18715784672}
M60-M63	B00-B09	{'weight': 2.37562099545}
M60-M63	D37-D48	{'weight': -2.42246212704}
M60-M63	B25-B34	{'weight': 2.73454785955}
M60-M63	F10-F19	{'weight': -1.42471215086}
M60-M63	F00-F09	{'weight': -1.37376047141}
M60-M63	F20-F29	{'weight': -2.47663859634}
M60-M63	D00-D09	{'weight': -1.92326465997}
M60-M63	C81-C96	{'weight': -2.05870583321}
M50-M54	F20-F29	{'weight': -1.37618741336}
M45-M49	F20-F29	{'weight': -2.16705877179}
M45-M49	S50-S59	{'weight': -1.32211422183}
M45-M49	M40-M43	{'weight': 2.8941040632}
M40-M43	S20-S29	{'weight': -1.62708446541}
M70-M79	F20-F29	{'weight': -1.56384717428}
M65-M68	F20-F29	{'weight': -1.77405321531}
M65-M68	N00-N08	{'weight': -1.84723291045}
M65-M68	I05-I09	{'weight': -1.53936075871}
M65-M68	D65-D69	{'weight': -1.37589922665}
M65-M68	C81-C96	{'weight': -2.06455442932}
C43-C44	S60-S69	{'weight': -1.68414282887}
C43-C44	N70-N77	{'weight': -1.90802019891}
C43-C44	S20-S29	{'weight': -1.56939161408}
C43-C44	F00-F09	{'weight': -1.59751691182}
C43-C44	F20-F29	{'weight': -4.32004573338}
C43-C44	D00-D09	{'weight': 2.68273484556}
C43-C44	D37-D48	{'weight': -2.11277236648}
C43-C44	C81-C96	{'weight': 2.7847101467}
C43-C44	J09-J18	{'weight': -1.44721532068}
C43-C44	N25-N29	{'weight': -1.7199182076}
C43-C44	L55-L59	{'weight': 2.85336247698}
C43-C44	Y83-Y84	{'weight': -2.03177150898}
C15-C26	H10-H13	{'weight': -1.32907367912}
C15-C26	F00-F09	{'weight': -1.50645324421}
C15-C26	D70-D77	{'weight': -1.84593566544}
C15-C26	F20-F29	{'weight': -2.03689452739}
C15-C26	E50-E64	{'weight': 2.36440986362}
C15-C26	D50-D53	{'weight': 2.86986381535}
C15-C26	K90-K93	{'weight': 3.47894649967}
C15-C26	H80-H83	{'weight': -1.74027176183}
C15-C26	C81-C96	{'weight': -1.69316857589}
C15-C26	L55-L59	{'weight': -1.37702557112}
C15-C26	H55-H59	{'weight': -1.57647149359}
C15-C26	W00-W19	{'weight': -1.34944262439}
C15-C26	G60-G64	{'weight': 2.26371613584}
C50	N17-N19	{'weight': -1.36253100695}
C50	S50-S59	{'weight': -1.32300850905}
C50	F00-F09	{'weight': -1.33239154812}
C50	D65-D69	{'weight': -1.8296926189}
C50	C81-C96	{'weight': -1.42622193883}
C50	H30-H36	{'weight': -1.34658053403}
C50	I05-I09	{'weight': -1.48877553264}
C50	H15-H22	{'weight': -1.46911583173}
C51-C58	S40-S49	{'weight': -2.47197730921}
C51-C58	B35-B49	{'weight': -1.33572260944}
C51-C58	E20-E35	{'weight': -5.19328950551}
C51-C58	E50-E64	{'weight': -1.59752424089}
C51-C58	C81-C96	{'weight': -2.84241771289}
C51-C58	W50-W64	{'weight': -1.4169345441}
C51-C58	Q65-Q79	{'weight': -1.78452540621}
C51-C58	L50-L54	{'weight': -2.15089503623}
C51-C58	W00-W19	{'weight': -1.88782128801}
C51-C58	G20-G26	{'weight': -1.34462742684}
C51-C58	Y83-Y84	{'weight': 2.17633266341}
C51-C58	H15-H22	{'weight': -2.9279039599}
C51-C58	J30-J39	{'weight': -1.50234163717}
C51-C58	G60-G64	{'weight': -1.8539829819}
K90-K93	E50-E64	{'weight': 2.12741773277}
K90-K93	N70-N77	{'weight': -1.99969217915}
K90-K93	S20-S29	{'weight': -1.46203909325}
K90-K93	B25-B34	{'weight': 2.24373157706}
K90-K93	T00-T07	{'weight': 2.15480319139}
K90-K93	S90-S99	{'weight': -1.57900222071}
K90-K93	F10-F19	{'weight': -1.89421956421}
K90-K93	F20-F29	{'weight': -1.50920164464}
K90-K93	D60-D64	{'weight': 2.18090709291}
K90-K93	D65-D69	{'weight': 2.99020381328}
K90-K93	D50-D53	{'weight': 2.93622091913}
K90-K93	L00-L08	{'weight': -2.04371056045}
K90-K93	S50-S59	{'weight': -1.32998394934}
K90-K93	G60-G64	{'weight': -1.63654053341}
K90-K93	L55-L59	{'weight': -1.53042479277}
K90-K93	Q38-Q45	{'weight': 2.34233937692}
K90-K93	N25-N29	{'weight': -2.00283634924}
K90-K93	K70-K77	{'weight': 2.2556663195}
K90-K93	W00-W19	{'weight': -2.49961522394}
L00-L08	A00-A09	{'weight': 2.22282830429}
L00-L08	D37-D48	{'weight': -1.49109884714}
L00-L08	N70-N77	{'weight': 2.47538098694}
L00-L08	B35-B49	{'weight': 2.3662841958}
L00-L08	B25-B34	{'weight': 2.4064021164}
L00-L08	M86-M90	{'weight': -1.90079373804}
L00-L08	F00-F09	{'weight': -1.69118239851}
L00-L08	F20-F29	{'weight': 2.40524519231}
L00-L08	G60-G64	{'weight': 2.4197384172}
L00-L08	T08-T14	{'weight': 2.48475743007}
L00-L08	W50-W64	{'weight': 2.32180531384}
L00-L08	J20-J22	{'weight': 2.19025325708}
L00-L08	I05-I09	{'weight': -1.36056814934}
L20-L30	N70-N77	{'weight': 2.30680665449}
L20-L30	B35-B49	{'weight': 2.1604917535}
L40-L45	F20-F29	{'weight': -2.08790483938}
L40-L45	H80-H83	{'weight': -1.42708295772}
L50-L54	E50-E64	{'weight': -2.31575273191}
L55-L59	B00-B09	{'weight': 2.18324490731}
L55-L59	S50-S59	{'weight': -1.50902025021}
L55-L59	E10-E14	{'weight': -1.53538212189}
L55-L59	F20-F29	{'weight': -1.522100804}
L55-L59	D00-D09	{'weight': 2.25605094357}
L55-L59	D37-D48	{'weight': 3.13450528461}
L55-L59	C81-C96	{'weight': -1.89786943999}
L55-L59	D65-D69	{'weight': 2.33595274782}
L55-L59	G60-G64	{'weight': -2.475792089}
L55-L59	F00-F09	{'weight': -2.53287086915}
L55-L59	L80-L99	{'weight': 2.95254941222}
L55-L59	I05-I09	{'weight': -1.35847496757}
L55-L59	I60-I69	{'weight': -2.26072739951}
L60-L75	T00-T07	{'weight': 2.37145286598}
L80-L99	Y83-Y84	{'weight': -1.44863911426}
L80-L99	D37-D48	{'weight': 2.13903277598}
L80-L99	F20-F29	{'weight': -1.38607330534}
F50-F59	F00-F09	{'weight': -1.62904483708}
F50-F59	I05-I09	{'weight': -1.32618016315}
F50-F59	F20-F29	{'weight': -1.56021195664}
F40-F48	F20-F29	{'weight': -1.52972303453}
F10-F19	G20-G26	{'weight': -1.52792283224}
F10-F19	H10-H13	{'weight': -1.37045407141}
F10-F19	N70-N77	{'weight': -1.58412050341}
F10-F19	E50-E64	{'weight': -1.61359444359}
F10-F19	D60-D64	{'weight': -1.32807862074}
F10-F19	D00-D09	{'weight': -1.72422550076}
F10-F19	D50-D53	{'weight': -1.3511940313}
F10-F19	E65-E68	{'weight': -1.40887676365}
F10-F19	H80-H83	{'weight': -1.4126558343}
F10-F19	C81-C96	{'weight': -2.58390976452}
F10-F19	Q38-Q45	{'weight': -1.63100294983}
F10-F19	N25-N29	{'weight': -1.47328188328}
F10-F19	H90-H95	{'weight': -1.35238319869}
F10-F19	J30-J39	{'weight': -1.45173782874}
F10-F19	H15-H22	{'weight': -2.21801778032}
F00-F09	S00-S09	{'weight': 3.37146034099}
F00-F09	J95-J99	{'weight': 2.58297364834}
F00-F09	G20-G26	{'weight': 2.71503031434}
F00-F09	Y83-Y84	{'weight': -2.34944262439}
F00-F09	D70-D77	{'weight': -4.52716518986}
F00-F09	D65-D69	{'weight': -3.04412831732}
F00-F09	A00-A09	{'weight': -1.41278775753}
F00-F09	S50-S59	{'weight': -1.65085420285}
F00-F09	S80-S89	{'weight': -1.63691588638}
F00-F09	N25-N29	{'weight': -4.97207625162}
F00-F09	I05-I09	{'weight': -3.71539763857}
F00-F09	I60-I69	{'weight': 3.69675002223}
F00-F09	F20-F29	{'weight': 5.20469190141}
F00-F09	E50-E64	{'weight': 2.14239954779}
F00-F09	C81-C96	{'weight': 2.88982314942}
F20-F29	N60-N64	{'weight': -2.21396480582}
F20-F29	N80-N98	{'weight': -1.50788241244}
F20-F29	N70-N77	{'weight': -2.98322376377}
F20-F29	G50-G59	{'weight': -1.88237522685}
F20-F29	G20-G26	{'weight': 3.01198675497}
F20-F29	I70-I79	{'weight': -2.89175699743}
F20-F29	Q38-Q45	{'weight': -1.46487544249}
F20-F29	W50-W64	{'weight': -1.55493502781}
F20-F29	H49-H52	{'weight': -1.4106989732}
F20-F29	E20-E35	{'weight': -3.41944988017}
F20-F29	D65-D69	{'weight': -1.37200149513}
F20-F29	N20-N23	{'weight': -3.73841091152}
F20-F29	N00-N08	{'weight': -1.67454541457}
F20-F29	S50-S59	{'weight': -1.48809392933}
F20-F29	S80-S89	{'weight': -1.47552981308}
F20-F29	M80-M85	{'weight': -1.58229688099}
F20-F29	S90-S99	{'weight': -2.9445262857}
F20-F29	H00-H06	{'weight': -2.05548941944}
F20-F29	J09-J18	{'weight': -1.88562256767}
F20-F29	J20-J22	{'weight': -3.14680855742}
F20-F29	I05-I09	{'weight': -3.34909082914}
F20-F29	Y40-Y59	{'weight': -3.83105032871}
F20-F29	I20-I25	{'weight': -2.19660957323}
F20-F29	J30-J39	{'weight': -2.42802688835}
F20-F29	J40-J47	{'weight': -1.39845649832}
F20-F29	B00-B09	{'weight': -1.53070024357}
F20-F29	D10-D36	{'weight': -1.3926401501}
F20-F29	H80-H83	{'weight': -1.60301371269}
F20-F29	K40-K46	{'weight': -1.53664167455}
E50-E64	N70-N77	{'weight': 2.15250520603}
E50-E64	S20-S29	{'weight': -1.52849541567}
E50-E64	N00-N08	{'weight': 3.83471515697}
E50-E64	H65-H75	{'weight': -1.64025637079}
E50-E64	J95-J99	{'weight': -1.63039511005}
E50-E64	W50-W64	{'weight': -2.17933862492}
E50-E64	D60-D64	{'weight': 2.25992546584}
E50-E64	D50-D53	{'weight': 2.5097762528}
E50-E64	N17-N19	{'weight': 2.2854646261}
E50-E64	S60-S69	{'weight': 2.13381277605}
E50-E64	S80-S89	{'weight': -1.37869816909}
E50-E64	N25-N29	{'weight': 2.62670964964}
E50-E64	I60-I69	{'weight': 2.19455895968}
E50-E64	H15-H22	{'weight': -1.80132362965}
E50-E64	B25-B34	{'weight': -2.48503770805}
E50-E64	E20-E35	{'weight': 2.50387436861}
E50-E64	C81-C96	{'weight': -1.748730239}
E70-E90	B15-B19	{'weight': -1.50187985009}
E65-E68	D70-D77	{'weight': -1.36969581001}
E65-E68	M80-M85	{'weight': -1.38525857324}
E65-E68	M86-M90	{'weight': -1.41338438326}
S40-S49	S60-S69	{'weight': 2.62663655842}
S40-S49	S50-S59	{'weight': 2.78870562266}
S40-S49	S20-S29	{'weight': 2.95962628986}
S40-S49	D37-D48	{'weight': -1.5920347691}
S40-S49	C81-C96	{'weight': -2.02946285262}
S40-S49	W00-W19	{'weight': 3.33855418411}
S20-S29	S60-S69	{'weight': 2.54811989571}
S20-S29	T00-T07	{'weight': 2.78317160591}
S20-S29	M86-M90	{'weight': 2.20620907106}
S20-S29	T08-T14	{'weight': 2.54709901434}
S20-S29	S00-S09	{'weight': 2.57391058291}
S20-S29	D37-D48	{'weight': 2.18741282765}
S20-S29	D65-D69	{'weight': -1.99368967261}
S20-S29	J09-J18	{'weight': 2.91965976569}
S20-S29	W00-W19	{'weight': 3.69089064719}
S00-S09	D37-D48	{'weight': 2.54924051342}
S00-S09	M86-M90	{'weight': -4.00043974407}
S00-S09	E20-E35	{'weight': -1.62423869308}
S00-S09	I70-I79	{'weight': -1.64830148853}
S00-S09	W00-W19	{'weight': 2.63461602119}
S00-S09	H15-H22	{'weight': 2.9120886157}
Q38-Q45	B25-B34	{'weight': -1.4419867637}
Q38-Q45	T00-T07	{'weight': -1.87687166069}
Q38-Q45	D65-D69	{'weight': -1.48776412128}
Q38-Q45	K20-K31	{'weight': 2.20059635593}
S60-S69	S50-S59	{'weight': 2.80112470804}
S60-S69	T08-T14	{'weight': 2.33039374203}
S60-S69	C81-C96	{'weight': -1.45922473121}
S60-S69	Q65-Q79	{'weight': 2.45598382394}
S60-S69	J95-J99	{'weight': -2.72096040105}
S60-S69	N25-N29	{'weight': -1.74722961237}
S60-S69	H40-H42	{'weight': -1.57155316558}
S60-S69	H15-H22	{'weight': -1.50311118929}
K50-K52	A00-A09	{'weight': 2.43313263559}
K50-K52	S50-S59	{'weight': -1.32068336228}
K50-K52	S80-S89	{'weight': -1.37500934456}
K50-K52	J95-J99	{'weight': 2.58297364834}
H65-H75	N00-N08	{'weight': -1.7408295039}
H65-H75	N70-N77	{'weight': 2.57955533709}
H65-H75	B25-B34	{'weight': 2.53178579381}
H65-H75	E20-E35	{'weight': -1.33305116422}
H65-H75	H80-H83	{'weight': 2.36695116641}
H65-H75	W50-W64	{'weight': 2.54324183813}
H65-H75	H90-H95	{'weight': 2.34875090666}
H65-H75	H60-H62	{'weight': 2.52477253676}
H80-H83	D37-D48	{'weight': 2.4448093}
H80-H83	B25-B34	{'weight': 2.72854665722}
H80-H83	A00-A09	{'weight': 2.43555978127}
H80-H83	G60-G64	{'weight': -1.48994399545}
H80-H83	J09-J18	{'weight': 2.42081336187}
J95-J99	N70-N77	{'weight': -2.31199841692}
J95-J99	Y83-Y84	{'weight': -1.64130076296}
J95-J99	W50-W64	{'weight': -1.80761196983}
J95-J99	H55-H59	{'weight': 2.96190248773}
J95-J99	D50-D53	{'weight': 2.26942469633}
J95-J99	A00-A09	{'weight': 2.27972397968}
J95-J99	Q65-Q79	{'weight': -1.82124403597}
J95-J99	J40-J47	{'weight': 3.32163445621}
J95-J99	H15-H22	{'weight': 3.34655344949}
J95-J99	N17-N19	{'weight': 2.14313506382}
J95-J99	N00-N08	{'weight': 3.08220384928}
J95-J99	G60-G64	{'weight': -1.89213077989}
J95-J99	J09-J18	{'weight': 3.76362391671}
J95-J99	I05-I09	{'weight': 2.69692836812}
J95-J99	Y40-Y59	{'weight': 2.52604860926}
J95-J99	I30-I52	{'weight': 2.12408257026}
J95-J99	D37-D48	{'weight': 2.34365660105}
J95-J99	C81-C96	{'weight': 2.75776133883}
H30-H36	N17-N19	{'weight': 2.34856133438}
H30-H36	N00-N08	{'weight': 4.15709886946}
H30-H36	T00-T07	{'weight': -1.59128427255}
H30-H36	M86-M90	{'weight': -1.4338808147}
H30-H36	D00-D09	{'weight': -1.46132350972}
H30-H36	D70-D77	{'weight': -2.08433802638}
H30-H36	D60-D64	{'weight': 2.36746780616}
H30-H36	I70-I79	{'weight': 2.36966014479}
H30-H36	G60-G64	{'weight': 8.19739164677}
H30-H36	E10-E14	{'weight': 2.90711543677}
H30-H36	H55-H59	{'weight': -1.84853692074}
H30-H36	I20-I25	{'weight': 2.75314591607}
H30-H36	H25-H28	{'weight': 2.13172162957}
H40-H42	S50-S59	{'weight': -1.39880829357}
K80-K87	B15-B19	{'weight': 2.21073822033}
K80-K87	K70-K77	{'weight': 2.35408902692}
H60-H62	N00-N08	{'weight': -1.88909654581}
H60-H62	S50-S59	{'weight': -1.39896330336}
H60-H62	I70-I79	{'weight': -1.35927640113}
H60-H62	Q65-Q79	{'weight': -1.65692816781}
H60-H62	Y83-Y84	{'weight': -2.38915151382}
H49-H52	M86-M90	{'weight': 3.22159096828}
H53-H54	C81-C96	{'weight': -1.33591682974}
T00-T07	G20-G26	{'weight': -2.04184164816}
T00-T07	D37-D48	{'weight': 2.36271071976}
T00-T07	N70-N77	{'weight': 2.18021360638}
T00-T07	D70-D77	{'weight': -3.1371341879}
T00-T07	N00-N08	{'weight': 2.33044681287}
T00-T07	I20-I25	{'weight': 2.25032681781}
T00-T07	C81-C96	{'weight': -1.4387546448}
T00-T07	J20-J22	{'weight': -1.38234804487}
T00-T07	I05-I09	{'weight': -2.5746135749}
T00-T07	Y40-Y59	{'weight': -1.4725599701}
T00-T07	W00-W19	{'weight': 4.53484430127}
T00-T07	G60-G64	{'weight': 2.13120592301}
S90-S99	N00-N08	{'weight': -1.45999428333}
S90-S99	S50-S59	{'weight': 2.5691778868}
S90-S99	B25-B34	{'weight': 2.44377753756}
S90-S99	D37-D48	{'weight': -2.8801147732}
S90-S99	C81-C96	{'weight': -1.63175831666}
S90-S99	J09-J18	{'weight': 2.12891857915}
S90-S99	W50-W64	{'weight': 2.70461192473}
S90-S99	W00-W19	{'weight': 2.56311850499}
S90-S99	H15-H22	{'weight': 2.57808562035}
J09-J18	N70-N77	{'weight': 2.20136493241}
J09-J18	D70-D77	{'weight': -1.70884545195}
J09-J18	A00-A09	{'weight': 3.04719324647}
J09-J18	Q65-Q79	{'weight': 2.28644762713}
J09-J18	N00-N08	{'weight': -1.4024317847}
J09-J18	S50-S59	{'weight': 2.40716629618}
J09-J18	S80-S89	{'weight': -1.44171558819}
J09-J18	J20-J22	{'weight': 3.69955490852}
J09-J18	I05-I09	{'weight': 2.13914147749}
J09-J18	H15-H22	{'weight': -1.61456432356}
J09-J18	B25-B34	{'weight': 4.26507837795}
J09-J18	D00-D09	{'weight': -1.9524050336}
J09-J18	C81-C96	{'weight': -1.56742375937}
J20-J22	D37-D48	{'weight': -2.46237769618}
J20-J22	B25-B34	{'weight': 3.96807503823}
J20-J22	A00-A09	{'weight': 2.63355481163}
J20-J22	W50-W64	{'weight': 2.68413389349}
J20-J22	J00-J06	{'weight': 2.30725158822}
J00-J06	A00-A09	{'weight': 2.4215431361}
J00-J06	W50-W64	{'weight': 2.14371229261}
J00-J06	B25-B34	{'weight': 2.926948682}
Y40-Y59	N00-N08	{'weight': 2.45670609842}
Y40-Y59	M86-M90	{'weight': 2.19810545648}
Y40-Y59	Q65-Q79	{'weight': -1.3328862602}
Y40-Y59	H15-H22	{'weight': 2.28635056605}
J30-J39	G60-G64	{'weight': -1.52430569619}
J40-J47	Y83-Y84	{'weight': -1.37023244139}
D37-D48	H55-H59	{'weight': 2.933513646}
D37-D48	D70-D77	{'weight': 2.50528809078}
D37-D48	M86-M90	{'weight': -1.37295793848}
D37-D48	D60-D64	{'weight': 2.15884253765}
D37-D48	D65-D69	{'weight': 2.60806914066}
D37-D48	Q65-Q79	{'weight': -2.29858622282}
D37-D48	D00-D09	{'weight': -1.71017567776}
D37-D48	C81-C96	{'weight': 4.91639241875}
D00-D09	N20-N23	{'weight': -1.74186583408}
D00-D09	I70-I79	{'weight': -1.49708669554}
D00-D09	D70-D77	{'weight': -1.58450781645}
D00-D09	H00-H06	{'weight': -1.396689002}
D00-D09	Q65-Q79	{'weight': -1.82491589895}
D00-D09	I20-I25	{'weight': -1.42150385143}
C81-C96	N80-N98	{'weight': -1.43248829181}
C81-C96	D70-D77	{'weight': 3.24274695359}
C81-C96	D60-D64	{'weight': 2.34488506982}
C81-C96	A00-A09	{'weight': -4.23438358875}
C81-C96	Q65-Q79	{'weight': -1.9534311031}
C81-C96	N00-N08	{'weight': -1.39196587586}
C81-C96	G40-G47	{'weight': -1.38818149014}
C81-C96	B35-B49	{'weight': -1.34030327683}
C81-C96	B25-B34	{'weight': -2.21076933225}
G20-G26	E20-E35	{'weight': -1.34462742684}
G20-G26	D70-D77	{'weight': -1.60469939828}
G20-G26	I60-I69	{'weight': 2.335715608}
G20-G26	G60-G64	{'weight': 2.6040231311}
G20-G26	W50-W64	{'weight': -1.57228921339}
G20-G26	W00-W19	{'weight': 2.7278370611}
G20-G26	H15-H22	{'weight': 2.63823657369}
Y83-Y84	N60-N64	{'weight': -2.08251064547}
Y83-Y84	H10-H13	{'weight': -1.72733669005}
Y83-Y84	S50-S59	{'weight': 2.14325769892}
Y83-Y84	B25-B34	{'weight': -2.50166003386}
Y83-Y84	E20-E35	{'weight': -3.21642004353}
Y83-Y84	D70-D77	{'weight': -1.91926298894}
Y83-Y84	N00-N08	{'weight': 2.53949021469}
Y83-Y84	I70-I79	{'weight': 2.20583456605}
Y83-Y84	H00-H06	{'weight': -1.50379034957}
Y83-Y84	G40-G47	{'weight': -1.33521140696}
Y83-Y84	W50-W64	{'weight': -1.46261076054}
Y83-Y84	H55-H59	{'weight': -2.45864207032}
Q65-Q79	B00-B09	{'weight': -1.4379015413}
Q65-Q79	N70-N77	{'weight': -1.55686990172}
Q65-Q79	H15-H22	{'weight': -2.01218091071}
Q65-Q79	M86-M90	{'weight': -2.93014665465}
Q65-Q79	D65-D69	{'weight': -2.86405312108}
Q65-Q79	D70-D77	{'weight': -1.41978701729}
Q65-Q79	N25-N29	{'weight': -1.55931781037}
Q65-Q79	N00-N08	{'weight': 2.28858249887}
Q65-Q79	D50-D53	{'weight': -1.38470032663}
I70-I79	N17-N19	{'weight': 2.86347277904}
I70-I79	N00-N08	{'weight': 2.32477662598}
I70-I79	D65-D69	{'weight': 2.12806475763}
I70-I79	D50-D53	{'weight': 2.15189105721}
I70-I79	I20-I25	{'weight': 3.47361242949}
I70-I79	I60-I69	{'weight': 2.79392451497}
I70-I79	G60-G64	{'weight': 4.14573998892}
I05-I09	E20-E35	{'weight': 2.16261628108}
I05-I09	D70-D77	{'weight': -3.03511356391}
I05-I09	M86-M90	{'weight': -1.39196587586}
I05-I09	H15-H22	{'weight': -1.43382951122}
I05-I09	S50-S59	{'weight': -1.47569314659}
I05-I09	I60-I69	{'weight': 4.56633086057}
I05-I09	I20-I25	{'weight': 3.2441133404}
I05-I09	W00-W19	{'weight': -1.84897722859}
I05-I09	I30-I52	{'weight': 6.30236264117}
I20-I25	N17-N19	{'weight': 3.13732849646}
I20-I25	N70-N77	{'weight': -1.45525384226}
I20-I25	D60-D64	{'weight': 2.33086483024}
I20-I25	H15-H22	{'weight': -1.5673724559}
I20-I25	G60-G64	{'weight': 3.35859485625}
I20-I25	E10-E14	{'weight': 2.19441710028}
I20-I25	I60-I69	{'weight': 3.25774615588}
I20-I25	I30-I52	{'weight': 2.77402199319}
I60-I69	B00-B09	{'weight': -1.32620825791}
I60-I69	N17-N19	{'weight': 2.53322263887}
I60-I69	N70-N77	{'weight': -1.47696212233}
I60-I69	S80-S89	{'weight': -1.32575670589}
I60-I69	B25-B34	{'weight': -2.30426991491}
I60-I69	H00-H06	{'weight': -1.51105723136}
I60-I69	D60-D64	{'weight': 2.34347546052}
I60-I69	D50-D53	{'weight': 2.24749929994}
I60-I69	G60-G64	{'weight': 2.83648326633}
I60-I69	W50-W64	{'weight': -1.46967864703}
I60-I69	I30-I52	{'weight': 2.34278539118}
I30-I52	N17-N19	{'weight': 2.19109686148}
B00-B09	G60-G64	{'weight': -1.49386776896}
B00-B09	H15-H22	{'weight': 2.37369429553}
B15-B19	N00-N08	{'weight': -2.74991754799}
B15-B19	N70-N77	{'weight': -1.95960510983}
B15-B19	E20-E35	{'weight': 2.13698887597}
B15-B19	D65-D69	{'weight': 3.88356632267}
B15-B19	K70-K77	{'weight': 3.22253375711}
B35-B49	N70-N77	{'weight': 2.45737821612}
B25-B34	N70-N77	{'weight': 3.68905984826}
B25-B34	W50-W64	{'weight': 3.81104407575}
B25-B34	D65-D69	{'weight': 2.46810473477}
B25-B34	A00-A09	{'weight': 4.32088777807}
B25-B34	N00-N08	{'weight': -1.97805677096}
B25-B34	S50-S59	{'weight': 2.27555755688}
B25-B34	T08-T14	{'weight': 2.8484873537}
B25-B34	N30-N39	{'weight': 2.18498981514}
B25-B34	H10-H13	{'weight': 3.22697601816}
N70-N77	W50-W64	{'weight': 2.75042331882}
N70-N77	D70-D77	{'weight': -1.35177326796}
N70-N77	D65-D69	{'weight': 2.75042331882}
N70-N77	A00-A09	{'weight': 2.81500508183}
N70-N77	N00-N08	{'weight': 2.70419771682}
N70-N77	T08-T14	{'weight': 2.28550801351}
N70-N77	N30-N39	{'weight': 2.66218334552}
N70-N77	H10-H13	{'weight': 2.20903252187}
N70-N77	H00-H06	{'weight': 2.36038773816}
W50-W64	N17-N19	{'weight': -1.74638640311}
W50-W64	M86-M90	{'weight': -1.4541072096}
W50-W64	N25-N29	{'weight': -1.3265539456}
W50-W64	A00-A09	{'weight': 2.65299200853}
W00-W19	N00-N08	{'weight': -1.38673292144}
W00-W19	S50-S59	{'weight': 3.85449395602}
W00-W19	T08-T14	{'weight': 2.47850646798}
W00-W19	N25-N29	{'weight': -1.85577493899}
W00-W19	H55-H59	{'weight': 2.54090251149}
E20-E35	N17-N19	{'weight': 3.82765686295}
E20-E35	N20-N23	{'weight': 2.28965487863}
E20-E35	N00-N08	{'weight': 3.53882664177}
E20-E35	D60-D64	{'weight': 2.45987771899}
E20-E35	N25-N29	{'weight': 2.35057593788}
E20-E35	G60-G64	{'weight': 2.42720674565}
H55-H59	H10-H13	{'weight': 3.16617162482}
H55-H59	H15-H22	{'weight': 3.79786523367}
D70-D77	D60-D64	{'weight': 2.15082561576}
D70-D77	D65-D69	{'weight': 5.22770114943}
D70-D77	N00-N08	{'weight': -3.03511356391}
D70-D77	E10-E14	{'weight': -1.37214426918}
D70-D77	S50-S59	{'weight': 2.22455368061}
D60-D64	N17-N19	{'weight': 4.72924302409}
D60-D64	N00-N08	{'weight': 3.71273469388}
D60-D64	D65-D69	{'weight': 2.13244249084}
D60-D64	D50-D53	{'weight': 2.29721357017}
D60-D64	G60-G64	{'weight': 4.34400658707}
D65-D69	N17-N19	{'weight': 2.1415650015}
D65-D69	N00-N08	{'weight': -2.04085222401}
D65-D69	K70-K77	{'weight': 2.30400202634}
D65-D69	H15-H22	{'weight': -2.34955256041}
D50-D53	N17-N19	{'weight': 2.25950193949}
D50-D53	G60-G64	{'weight': 3.16666808183}
K70-K77	N25-N29	{'weight': 4.23184045655}
K70-K77	G60-G64	{'weight': 2.19112584638}
A00-A09	N30-N39	{'weight': 2.26255091769}
N17-N19	N00-N08	{'weight': 3.82831329527}
N17-N19	N25-N29	{'weight': 3.69509360184}
N20-N23	N00-N08	{'weight': 2.51758432357}
N20-N23	N25-N29	{'weight': 2.91149207487}
N00-N08	E10-E14	{'weight': 2.53719134002}
N00-N08	M86-M90	{'weight': -2.08794881379}
N00-N08	N25-N29	{'weight': 2.69995250848}
N00-N08	G60-G64	{'weight': 6.05781851646}
N00-N08	H15-H22	{'weight': -1.43382951122}
S50-S59	M86-M90	{'weight': 2.96421313331}
S50-S59	H15-H22	{'weight': -2.54836085398}
S80-S89	G60-G64	{'weight': -1.40002418592}
M80-M85	E10-E14	{'weight': -1.5915103453}
M86-M90	H00-H06	{'weight': 2.17384414582}
M86-M90	N25-N29	{'weight': -2.79416679493}
M86-M90	G60-G64	{'weight': -3.04419427893}
M86-M90	H15-H22	{'weight': 2.49607595631}
H10-H13	H00-H06	{'weight': 2.44981920205}
H10-H13	H15-H22	{'weight': 2.30540348743}
G60-G64	E10-E14	{'weight': 3.73353322469}
G60-G64	G50-G59	{'weight': 2.18574224479}
G60-G64	H15-H22	{'weight': 2.87012768464}

[truncated: 20 more sheets: women_70-74, women_75-79, women_80-84, women_85-89, women_90-, men_19-24, men_25-29, men_30-34, men_35-39, men_40-44, men_45-49, men_50-54, men_55-59, men_60-64, men_65-69, men_70-74, men_75-79, men_80-84, men_85-89, men_90-]
