# Supplementary material for: Disease networks identify specific conditions and pleiotropy influencing multimorbidity in the general population
Source: Sci Rep. 2018 Oct 29;8:15970. doi: 10.1038/s41598-018-34361-3 (PMC6206057; doi:10.1038/s41598-018-34361-3)
Supplement: Supplementary file 4 — Table S3 [file 41598_2018_34361_MOESM4_ESM.xlsx]

## Sheet: Communities
Table S3. Roots of disease communities.
Men			Women
ICD-10 code	Definition	Status	ICD-10 code	Definition	Status
B15-B19	Viral hepatitis	Chronic	H49-H52	Disorders of ocular muscles, binocular movement, accommodation and refraction	No chronic
D70-D77	Other diseases of blood and blood-forming organs	No chronic	H53-H54	Visual disturbances and blindness	Chronic
H00-H06	Disorders of eyelid, lacrimal system and orbit	No chronic	I30-I52	Other forms of heart disease	Chronic
H10-H13	Disorders of conjunctiva	No chronic	M40-M43	Deforming dorsopathies	Chronic
H15-H22	Disorders of sclera, cornea, iris and ciliary body	No chronic	Q65-Q79	Congenital malformations and deformations of the musculoskeletal system	Chronic
H55-H59	Other disorders of eye and adnexa	No chronic	O00-O08	Pregnancy with abortive outcome	No chronic
K20-K31	Diseases of esophagus, stomach and duodenum	Chronic	O20-O29	Other maternal disorders	No chronic
K40-K46	Hernia	No chronic	D55-D59	Hemolytic anemias	Chronic
Q38-Q45	Other congenital malformations of the digestive system	Chronic	D60-D64	Aplastic and other anemias	Chronic
F40-F48	Neurotic, stress-related and somatoform disorders	Chronic	C51-C58	Female genital organs	Chronic
F60-F69	Disorders of adult personality and behavior	Chronic	D00-D09	In situ neoplasms	No chronic
S00-S09	Injuries to the head	No chronic	F20-F29	Schizophrenia, schizotypal and delusional disorders	Chronic
S20-S29	Injuries to the thorax	No chronic	F00-F09	Organic, including symptomatic, mental disorders	Chronic
S40-S49	Injuries to the shoulder and upper arm	No chronic	I05-I09	Chronic rheumatic heart diseases	Chronic
S60-S69	Injuries to the wrist and hand	No chronic	T36-T50	Poisoning by drugs, medicaments and biological substances	No chronic
T00-T07	Injuries involving multiple body regions	No chronic
T08-T14	Injuries to unspecified part of trunk, limb or body region	No chronic
C60-C63	Male genital organs	Chronic
C64-C68	Urinary tract	Chronic
N30-N39	Other diseases of urinary system	Chronic
F00-F09	Organic, including symptomatic, mental disorders	Chronic
F20-F29	Schizophrenia, schizotypal and delusional disorders	Chronic
F30-F39	Mood [affective] disorders	Chronic
G20-G26	Extrapyramidal and movement disorders	Chronic
G30-G32	Other degenerative diseases of the nervous system	Chronic
