# Supplementary material for: Disease networks identify specific conditions and pleiotropy influencing multimorbidity in the general population
Source: Sci Rep. 2018 Oct 29;8:15970. doi: 10.1038/s41598-018-34361-3 (PMC6206057; doi:10.1038/s41598-018-34361-3)
Supplement: Supplementary file 5 — Table S4 [file 41598_2018_34361_MOESM5_ESM.xlsx]

## Sheet: Women multimorbidity bursts
Table S4. Seed diseases of multimorbidity bursts (k ≥ 10) in women: associated diseases and number of events.
A15-A19 (Tuberculosis) associatons	A15-A19 (Tuberculosis) association frequencies	B25-B34 (Other viral diseases) associatons	B25-B34 (Other viral diseases) association frequencies	D37-D48 (Neoplasms of uncertain or unknown behavior [see note before D37]) associatons	D37-D48 (Neoplasms of uncertain or unknown behavior [see note before D37]) association frequencies	D65-D69 (Coagulation defects, purpura and other hemorrhagic conditions) associatons	D65-D69 (Coagulation defects, purpura and other hemorrhagic conditions) association frequencies	G60-G64 (Polyneuropathies and other disorders of the peripheral nervous system) associatons	G60-G64 (Polyneuropathies and other disorders of the peripheral nervous system) association frequencies	H15-H22 (Disorders of sclera, cornea, iris and ciliary body) associatons	H15-H22 (Disorders of sclera, cornea, iris and ciliary body) association frequencies	H30-H36 (Disorders of choroid and retina) associatons	H30-H36 (Disorders of choroid and retina) association frequencies	I20-I25 (Ischemic heart diseases) associatons	I20-I25 (Ischemic heart diseases) association frequencies	I26-I28 (Pulmonary heart disease and diseases of pulmonary circulation) associatons	I26-I28 (Pulmonary heart disease and diseases of pulmonary circulation) association frequencies	I60-I69 (Cerebrovascular diseases) associatons	I60-I69 (Cerebrovascular diseases) association frequencies	I95-I99 (Other and unspecified disorders of the circulatory system) associatons	I95-I99 (Other and unspecified disorders of the circulatory system) association frequencies	J95-J99 (Other diseases of the respiratory system) associatons	J95-J99 (Other diseases of the respiratory system) association frequencies	K70-K77 (Diseases of liver) associatons	K70-K77 (Diseases of liver) association frequencies	K90-K93 (Other diseases of the digestive system) associatons	K90-K93 (Other diseases of the digestive system) association frequencies	L60-L75 (Disorders of skin appendages) associatons	L60-L75 (Disorders of skin appendages) association frequencies	M30-M36 (Systemic connective tissue disorders) associatons	M30-M36 (Systemic connective tissue disorders) association frequencies	M65-M68 (Disorders of synovium and tendon) associatons	M65-M68 (Disorders of synovium and tendon) association frequencies	N00-N08 (Glomerular diseases) associatons	N00-N08 (Glomerular diseases) association frequencies	N17-N19 (Renal failure) associatons	N17-N19 (Renal failure) association frequencies	N25-N29 (Other disorders of kidney and ureter) associatons	N25-N29 (Other disorders of kidney and ureter) association frequencies	N60-N64 (Disorders of breast) associatons	N60-N64 (Disorders of breast) association frequencies	N70-N77 (Inflammatory diseases of female pelvic organs) associatons	N70-N77 (Inflammatory diseases of female pelvic organs) association frequencies	S20-S29 (Injuries to the thorax) associatons	S20-S29 (Injuries to the thorax) association frequencies	T00-T07 (Injuries involving multiple body regions) associatons	T00-T07 (Injuries involving multiple body regions) association frequencies	T80-T88 (Complications of surgical and medical care, not elsewhere classified) associatons	T80-T88 (Complications of surgical and medical care, not elsewhere classified) association frequencies
T80-T88 (Complications of surgical and medical care, not elsewhere classified)	2	J20-J22 (Other acute lower respiratory infections)	12	D70-D77 (Other diseases of blood and blood-forming organs)	5	D70-D77 (Other diseases of blood and blood-forming organs)	11	I70-I79 (Diseases of arteries, arterioles and capillaries)	6	H10-H13 (Disorders of conjunctiva)	3	E10-E14 (Diabetes mellitus)	8	I70-I79 (Diseases of arteries, arterioles and capillaries)	6	T36-T50 (Poisoning by drugs, medicaments and biological substances)	3	I70-I79 (Diseases of arteries, arterioles and capillaries)	5	T66-T78 (Other and unspecified effects of external causes)	4	J40-J47 (Chronic lower respiratory diseases)	6	K80-K87 (Disorders of gallbladder, biliary tract and pancreas)	10	K70-K77 (Diseases of liver)	8	L00-L08 (Infections of the skin and subcutaneous tissue)	7	M05-M14 (Inflammatory polyarthropathies)	8	G50-G59 (Nerve, nerve root and plexus disorders)	8	Y83-Y84 (Surgical and other medical procedures as the cause of abnormal reaction of the patient)	3	E20-E35 (Disorders of other endocrine glands)	7	N20-N23 (Urolithiasis)	9	O85-O92 (Complications)	4	B35-B49 (Mycoses)	12	W00-W19 (Falls)	7	S20-S29 (Injuries to the thorax)	6	H55-H59 (Other disorders of eye and adnexa)	5
J95-J99 (Other diseases of the respiratory system)	2	A00-A09 (Intestinal infectious diseases)	12	D65-D69 (Coagulation defects, purpura and other hemorrhagic conditions)	5	K70-K77 (Diseases of liver)	9	H30-H36 (Disorders of choroid and retina)	6	W50-W64 (Exposure to animate mechanical forces)	2	I70-I79 (Diseases of arteries, arterioles and capillaries)	6	I60-I69 (Cerebrovascular diseases)	5	J95-J99 (Other diseases of the respiratory system)	3	I20-I25 (Ischemic heart diseases)	5	W50-W64 (Exposure to animate mechanical forces)	3	J09-J18 (Influenza and pneumonia)	6	B15-B19 (Viral hepatitis)	10	Q38-Q45 (Other congenital malformations of the digestive system)	7	B35-B49 (Mycoses)	6	I70-I79 (Diseases of arteries, arterioles and capillaries)	7	W50-W64 (Exposure to animate mechanical forces)	2	N25-N29 (Other disorders of kidney and ureter)	3	D60-D64 (Aplastic and other anemias)	7	K70-K77 (Diseases of liver)	9	N80-N98 (Noninflammatory disorders of female genital tract)	4	N30-N39 (Other diseases of urinary system)	10	T08-T14 (Injuries to unspecified part of trunk, limb or body region)	7	T29-T32 (Burns and corrosions of multiple and unspecified body regions)	4	H10-H13 (Disorders of conjunctiva)	5
I26-I28 (Pulmonary heart disease and diseases of pulmonary circulation)	2	M60-M63 (Disorders of muscles)	10	D60-D64 (Aplastic and other anemias)	5	B15-B19 (Viral hepatitis)	9	E10-E14 (Diabetes mellitus)	6	S60-S69 (Injuries to the wrist and hand)	2	G60-G64 (Polyneuropathies and other disorders of the peripheral nervous system)	6	I30-I52 (Other forms of heart disease)	5	J09-J18 (Influenza and pneumonia)	3	N17-N19 (Renal failure)	4	H80-H83 (Diseases of inner ear)	3	S20-S29 (Injuries to the thorax)	3	N25-N29 (Other disorders of kidney and ureter)	9	E50-E64 (Other nutritional deficiencies)	5	T66-T78 (Other and unspecified effects of external causes)	5	D65-D69 (Coagulation defects, purpura and other hemorrhagic conditions)	4	S00-S09 (Injuries to the head)	2	N17-N19 (Renal failure)	3	N25-N29 (Other disorders of kidney and ureter)	6	E20-E35 (Disorders of other endocrine glands)	7	N25-N29 (Other disorders of kidney and ureter)	3	L20-L30 (Dermatitis and eczema)	5	S60-S69 (Injuries to the wrist and hand)	7	W50-W64 (Exposure to animate mechanical forces)	3	T66-T78 (Other and unspecified effects of external causes)	4
W50-W64 (Exposure to animate mechanical forces)	1	J09-J18 (Influenza and pneumonia)	10	C81-C96 (Malignant neoplasms, stated or presumed to be primary)	5	D60-D64 (Aplastic and other anemias)	6	I20-I25 (Ischemic heart diseases)	4	S00-S09 (Injuries to the head)	2	N17-N19 (Renal failure)	4	N17-N19 (Renal failure)	4	I05-I09 (Chronic rheumatic heart diseases)	3	I30-I52 (Other forms of heart disease)	4	H55-H59 (Other disorders of eye and adnexa)	3	I26-I28 (Pulmonary heart disease and diseases of pulmonary circulation)	3	D65-D69 (Coagulation defects, purpura and other hemorrhagic conditions)	9	D60-D64 (Aplastic and other anemias)	5	L80-L99 (Other disorders of the skin and subcutaneous tissue)	5	T80-T88 (Complications of surgical and medical care, not elsewhere classified)	3	M70-M79 (Other soft tissue disorders)	2	H30-H36 (Disorders of choroid and retina)	3	I60-I69 (Cerebrovascular diseases)	4	N17-N19 (Renal failure)	6	L60-L75 (Disorders of skin appendages)	3	L00-L08 (Infections of the skin and subcutaneous tissue)	5	T00-T07 (Injuries involving multiple body regions)	6	W00-W19 (Falls)	3	S20-S29 (Injuries to the thorax)	4
S60-S69 (Injuries to the wrist and hand)	1	W50-W64 (Exposure to animate mechanical forces)	9	B15-B19 (Viral hepatitis)	4	D37-D48 (Neoplasms of uncertain or unknown behavior [see note before D37])	5	G50-G59 (Nerve, nerve root and plexus disorders)	4	N70-N77 (Inflammatory diseases of female pelvic organs)	2	I20-I25 (Ischemic heart diseases)	4	H30-H36 (Disorders of choroid and retina)	4	J40-J47 (Chronic lower respiratory diseases)	2	S40-S49 (Injuries to the shoulder and upper arm)	3	H53-H54 (Visual disturbances and blindness)	3	I05-I09 (Chronic rheumatic heart diseases)	3	K90-K93 (Other diseases of the digestive system)	8	D50-D53 (Nutritional anemias)	5	H55-H59 (Other disorders of eye and adnexa)	4	L80-L99 (Other disorders of the skin and subcutaneous tissue)	3	L60-L75 (Disorders of skin appendages)	2	G60-G64 (Polyneuropathies and other disorders of the peripheral nervous system)	3	I20-I25 (Ischemic heart diseases)	4	K80-K87 (Disorders of gallbladder, biliary tract and pancreas)	5	C50 (Breast)	3	B25-B34 (Other viral diseases)	5	S90-S99 (Injuries to the ankle and foot)	6	S90-S99 (Injuries to the ankle and foot)	3	L50-L54 (Urticaria and erythema)	4
S00-S09 (Injuries to the head)	1	J00-J06 (Acute upper respiratory infections)	8	T80-T88 (Complications of surgical and medical care, not elsewhere classified)	3	T66-T78 (Other and unspecified effects of external causes)	4	N00-N08 (Glomerular diseases)	3	M86-M90 (Other osteopathies)	2	H40-H42 (Glaucoma)	4	G60-G64 (Polyneuropathies and other disorders of the peripheral nervous system)	4	A15-A19 (Tuberculosis)	2	S00-S09 (Injuries to the head)	3	X85-Y09 (Assault)	2	D37-D48 (Neoplasms of uncertain or unknown behavior [see note before D37])	3	N20-N23 (Urolithiasis)	5	K50-K52 (Noninfective enteritis and colitis)	4	T80-T88 (Complications of surgical and medical care, not elsewhere classified)	3	J09-J18 (Influenza and pneumonia)	3	H80-H83 (Diseases of inner ear)	2	E50-E64 (Other nutritional deficiencies)	3	H30-H36 (Disorders of choroid and retina)	4	N60-N64 (Disorders of breast)	3	T80-T88 (Complications of surgical and medical care, not elsewhere classified)	2	A50-A64 (Infections with a predominantly sexual mode of transmission)	5	S40-S49 (Injuries to the shoulder and upper arm)	6	S00-S09 (Injuries to the head)	3	J09-J18 (Influenza and pneumonia)	4
N60-N64 (Disorders of breast)	1	T08-T14 (Injuries to unspecified part of trunk, limb or body region)	7	J95-J99 (Other diseases of the respiratory system)	3	M30-M36 (Systemic connective tissue disorders)	4	D60-D64 (Aplastic and other anemias)	3	M60-M63 (Disorders of muscles)	2	H25-H28 (Disorders of lens)	4	E10-E14 (Diabetes mellitus)	4	T66-T78 (Other and unspecified effects of external causes)	1	I05-I09 (Chronic rheumatic heart diseases)	3	T80-T88 (Complications of surgical and medical care, not elsewhere classified)	2	T36-T50 (Poisoning by drugs, medicaments and biological substances)	2	E10-E14 (Diabetes mellitus)	3	T66-T78 (Other and unspecified effects of external causes)	3	T29-T32 (Burns and corrosions of multiple and unspecified body regions)	3	H25-H28 (Disorders of lens)	3	W00-W19 (Falls)	1	E10-E14 (Diabetes mellitus)	3	Y83-Y84 (Surgical and other medical procedures as the cause of abnormal reaction of the patient)	3	N30-N39 (Other diseases of urinary system)	3	T66-T78 (Other and unspecified effects of external causes)	2	W50-W64 (Exposure to animate mechanical forces)	4	J09-J18 (Influenza and pneumonia)	6	T66-T78 (Other and unspecified effects of external causes)	2	Y40-Y59 (Drugs, medicaments and biological substances causing adverse effects in therapeutic use)	3
N20-N23 (Urolithiasis)	1	H80-H83 (Diseases of inner ear)	6	T00-T07 (Injuries involving multiple body regions)	2	I70-I79 (Diseases of arteries, arterioles and capillaries)	4	D50-D53 (Nutritional anemias)	3	M30-M36 (Systemic connective tissue disorders)	2	D60-D64 (Aplastic and other anemias)	4	D60-D64 (Aplastic and other anemias)	4	Q38-Q45 (Other congenital malformations of the digestive system)	1	H30-H36 (Disorders of choroid and retina)	3	T00-T07 (Injuries involving multiple body regions)	2	T00-T07 (Injuries involving multiple body regions)	2	Q38-Q45 (Other congenital malformations of the digestive system)	2	E20-E35 (Disorders of other endocrine glands)	3	S90-S99 (Injuries to the ankle and foot)	3	D60-D64 (Aplastic and other anemias)	3	T80-T88 (Complications of surgical and medical care, not elsewhere classified)	1	T36-T50 (Poisoning by drugs, medicaments and biological substances)	2	N00-N08 (Glomerular diseases)	3	N00-N08 (Glomerular diseases)	3	S20-S29 (Injuries to the thorax)	2	H10-H13 (Disorders of conjunctiva)	4	S50-S59 (Injuries to the elbow and forearm)	5	S80-S89 (Injuries to the knee and lower leg)	2	M86-M90 (Other osteopathies)	3
M65-M68 (Disorders of synovium and tendon)	1	H10-H13 (Disorders of conjunctiva)	6	N25-N29 (Other disorders of kidney and ureter)	2	C81-C96 (Malignant neoplasms, stated or presumed to be primary)	4	T00-T07 (Injuries involving multiple body regions)	2	H55-H59 (Other disorders of eye and adnexa)	2	N00-N08 (Glomerular diseases)	3	T36-T50 (Poisoning by drugs, medicaments and biological substances)	3	N25-N29 (Other disorders of kidney and ureter)	1	F00-F09 (Organic, including symptomatic, mental disorders)	3	S20-S29 (Injuries to the thorax)	2	N60-N64 (Disorders of breast)	2	G60-G64 (Polyneuropathies and other disorders of the peripheral nervous system)	2	D65-D69 (Coagulation defects, purpura and other hemorrhagic conditions)	3	N60-N64 (Disorders of breast)	3	T29-T32 (Burns and corrosions of multiple and unspecified body regions)	2	T00-T07 (Injuries involving multiple body regions)	1	N70-N77 (Inflammatory diseases of female pelvic organs)	2	M05-M14 (Inflammatory polyarthropathies)	3	E50-E64 (Other nutritional deficiencies)	3	N70-N77 (Inflammatory diseases of female pelvic organs)	2	W00-W19 (Falls)	3	S00-S09 (Injuries to the head)	5	S60-S69 (Injuries to the wrist and hand)	2	M30-M36 (Systemic connective tissue disorders)	3
J40-J47 (Chronic lower respiratory diseases)	1	T29-T32 (Burns and corrosions of multiple and unspecified body regions)	5	H65-H75 (Diseases of middle ear and mastoid)	2	Y40-Y59 (Drugs, medicaments and biological substances causing adverse effects in therapeutic use)	3	S90-S99 (Injuries to the ankle and foot)	2	B00-B09 (Viral infections characterized by skin and mucous membrane lesions)	2	I60-I69 (Cerebrovascular diseases)	3	Y83-Y84 (Surgical and other medical procedures as the cause of abnormal reaction of the patient)	2	M65-M68 (Disorders of synovium and tendon)	1	D60-D64 (Aplastic and other anemias)	3	S10-S19 (Injuries to the neck)	2	N00-N08 (Glomerular diseases)	2	D70-D77 (Other diseases of blood and blood-forming organs)	2	B95-B97 (Bacterial, viral and other infectious agents)	3	H10-H13 (Disorders of conjunctiva)	3	N25-N29 (Other disorders of kidney and ureter)	2	S90-S99 (Injuries to the ankle and foot)	1	N20-N23 (Urolithiasis)	2	I70-I79 (Diseases of arteries, arterioles and capillaries)	3	D70-D77 (Other diseases of blood and blood-forming organs)	3	J95-J99 (Other diseases of the respiratory system)	2	T66-T78 (Other and unspecified effects of external causes)	3	T80-T88 (Complications of surgical and medical care, not elsewhere classified)	4	S50-S59 (Injuries to the elbow and forearm)	2	L80-L99 (Other disorders of the skin and subcutaneous tissue)	3
I95-I99 (Other and unspecified disorders of the circulatory system)	1	N70-N77 (Inflammatory diseases of female pelvic organs)	5	H55-H59 (Other disorders of eye and adnexa)	2	N25-N29 (Other disorders of kidney and ureter)	3	L00-L08 (Infections of the skin and subcutaneous tissue)	2	Y40-Y59 (Drugs, medicaments and biological substances causing adverse effects in therapeutic use)	1	I30-I52 (Other forms of heart disease)	3	N25-N29 (Other disorders of kidney and ureter)	2	L60-L75 (Disorders of skin appendages)	1	T36-T50 (Poisoning by drugs, medicaments and biological substances)	2	M60-M63 (Disorders of muscles)	2	M86-M90 (Other osteopathies)	2	Y40-Y59 (Drugs, medicaments and biological substances causing adverse effects in therapeutic use)	1	T20-T25 (Burns and corrosions of external body surface, specified by site)	2	W50-W64 (Exposure to animate mechanical forces)	2	H15-H22 (Disorders of sclera, cornea, iris and ciliary body)	2	S60-S69 (Injuries to the wrist and hand)	1	J95-J99 (Other diseases of the respiratory system)	2	I30-I52 (Other forms of heart disease)	3	D65-D69 (Coagulation defects, purpura and other hemorrhagic conditions)	3	H55-H59 (Other disorders of eye and adnexa)	2	M60-M63 (Disorders of muscles)	3	T66-T78 (Other and unspecified effects of external causes)	4	S40-S49 (Injuries to the shoulder and upper arm)	2	L60-L75 (Disorders of skin appendages)	3
H65-H75 (Diseases of middle ear and mastoid)	1	N30-N39 (Other diseases of urinary system)	5	W00-W19 (Falls)	1	N17-N19 (Renal failure)	3	K70-K77 (Diseases of liver)	2	T80-T88 (Complications of surgical and medical care, not elsewhere classified)	1	H49-H52 (Disorders of ocular muscles, binocular movement, accommodation and refraction)	3	K90-K93 (Other diseases of the digestive system)	2	I30-I52 (Other forms of heart disease)	1	K90-K93 (Other diseases of the digestive system)	2	L60-L75 (Disorders of skin appendages)	2	M40-M43 (Deforming dorsopathies)	2	W50-W64 (Exposure to animate mechanical forces)	1	S50-S59 (Injuries to the elbow and forearm)	2	W00-W19 (Falls)	2	W00-W19 (Falls)	1	S20-S29 (Injuries to the thorax)	1	I70-I79 (Diseases of arteries, arterioles and capillaries)	2	D65-D69 (Coagulation defects, purpura and other hemorrhagic conditions)	3	D60-D64 (Aplastic and other anemias)	3	H49-H52 (Disorders of ocular muscles, binocular movement, accommodation and refraction)	2	H55-H59 (Other disorders of eye and adnexa)	3	T29-T32 (Burns and corrosions of multiple and unspecified body regions)	4	N70-N77 (Inflammatory diseases of female pelvic organs)	2	J20-J22 (Other acute lower respiratory infections)	3
H49-H52 (Disorders of ocular muscles, binocular movement, accommodation and refraction)	1	L00-L08 (Infections of the skin and subcutaneous tissue)	5	T66-T78 (Other and unspecified effects of external causes)	1	K90-K93 (Other diseases of the digestive system)	3	J09-J18 (Influenza and pneumonia)	2	T66-T78 (Other and unspecified effects of external causes)	1	I10-I15 (Hypertensive diseases)	2	Y40-Y59 (Drugs, medicaments and biological substances causing adverse effects in therapeutic use)	1	H65-H75 (Diseases of middle ear and mastoid)	1	G60-G64 (Polyneuropathies and other disorders of the peripheral nervous system)	2	F60-F69 (Disorders of adult personality and behavior)	2	J20-J22 (Other acute lower respiratory infections)	2	T80-T88 (Complications of surgical and medical care, not elsewhere classified)	1	K55-K63 (Other diseases of intestines)	2	T00-T07 (Injuries involving multiple body regions)	2	T66-T78 (Other and unspecified effects of external causes)	1	Q65-Q79 (Congenital malformations and deformations of the musculoskeletal system)	1	E20-E35 (Disorders of other endocrine glands)	2	D50-D53 (Nutritional anemias)	3	C51-C58 (Female genital organs)	3	T29-T32 (Burns and corrosions of multiple and unspecified body regions)	1	A00-A09 (Intestinal infectious diseases)	3	M60-M63 (Disorders of muscles)	3	M86-M90 (Other osteopathies)	2	H80-H83 (Diseases of inner ear)	3
F20-F29 (Schizophrenia, schizotypal and delusional disorders)	1	T66-T78 (Other and unspecified effects of external causes)	4	T29-T32 (Burns and corrosions of multiple and unspecified body regions)	1	W50-W64 (Exposure to animate mechanical forces)	2	I60-I69 (Cerebrovascular diseases)	2	T29-T32 (Burns and corrosions of multiple and unspecified body regions)	1	Y40-Y59 (Drugs, medicaments and biological substances causing adverse effects in therapeutic use)	1	W00-W19 (Falls)	1	E50-E64 (Other nutritional deficiencies)	1	E10-E14 (Diabetes mellitus)	2	A00-A09 (Intestinal infectious diseases)	2	F10-F19 (Mental and behavioral disorders due to psychoactive substance use)	2	S90-S99 (Injuries to the ankle and foot)	1	K40-K46 (Hernia)	2	S20-S29 (Injuries to the thorax)	2	S30-S39 (Injuries to the abdomen, lower back, lumbar spine and pelvis)	1	Q38-Q45 (Other congenital malformations of the digestive system)	1	D60-D64 (Aplastic and other anemias)	2	H25-H28 (Disorders of lens)	2	B15-B19 (Viral hepatitis)	3	T00-T07 (Injuries involving multiple body regions)	1	T80-T88 (Complications of surgical and medical care, not elsewhere classified)	2	J95-J99 (Other diseases of the respiratory system)	3	L60-L75 (Disorders of skin appendages)	2	E50-E64 (Other nutritional deficiencies)	3
D70-D77 (Other diseases of blood and blood-forming organs)	1	H65-H75 (Diseases of middle ear and mastoid)	4	S20-S29 (Injuries to the thorax)	1	T36-T50 (Poisoning by drugs, medicaments and biological substances)	2	E50-E64 (Other nutritional deficiencies)	2	S90-S99 (Injuries to the ankle and foot)	1	T29-T32 (Burns and corrosions of multiple and unspecified body regions)	1	T20-T25 (Burns and corrosions of external body surface, specified by site)	1	E20-E35 (Disorders of other endocrine glands)	1	W00-W19 (Falls)	1	Y83-Y84 (Surgical and other medical procedures as the cause of abnormal reaction of the patient)	1	D70-D77 (Other diseases of blood and blood-forming organs)	2	S20-S29 (Injuries to the thorax)	1	K20-K31 (Diseases of esophagus, stomach and duodenum)	2	M65-M68 (Disorders of synovium and tendon)	2	S20-S29 (Injuries to the thorax)	1	N20-N23 (Urolithiasis)	1	Y40-Y59 (Drugs, medicaments and biological substances causing adverse effects in therapeutic use)	1	E10-E14 (Diabetes mellitus)	2	Y40-Y59 (Drugs, medicaments and biological substances causing adverse effects in therapeutic use)	2	S80-S89 (Injuries to the knee and lower leg)	1	T29-T32 (Burns and corrosions of multiple and unspecified body regions)	2	Y40-Y59 (Drugs, medicaments and biological substances causing adverse effects in therapeutic use)	2	L40-L45 (Papulosquamous disorders)	2	D37-D48 (Neoplasms of uncertain or unknown behavior [see note before D37])	3
D65-D69 (Coagulation defects, purpura and other hemorrhagic conditions)	1	T80-T88 (Complications of surgical and medical care, not elsewhere classified)	3	S00-S09 (Injuries to the head)	1	S20-S29 (Injuries to the thorax)	2	C81-C96 (Malignant neoplasms, stated or presumed to be primary)	2	S80-S89 (Injuries to the knee and lower leg)	1	N25-N29 (Other disorders of kidney and ureter)	1	T00-T07 (Injuries involving multiple body regions)	1	D70-D77 (Other diseases of blood and blood-forming organs)	1	T20-T25 (Burns and corrosions of external body surface, specified by site)	1	Y40-Y59 (Drugs, medicaments and biological substances causing adverse effects in therapeutic use)	1	D65-D69 (Coagulation defects, purpura and other hemorrhagic conditions)	2	M86-M90 (Other osteopathies)	1	I70-I79 (Diseases of arteries, arterioles and capillaries)	2	L55-L59 (Radiation-related disorders of the skin and subcutaneous tissue)	2	Q65-Q79 (Congenital malformations and deformations of the musculoskeletal system)	1	M30-M36 (Systemic connective tissue disorders)	1	T00-T07 (Injuries involving multiple body regions)	1	T36-T50 (Poisoning by drugs, medicaments and biological substances)	1	M30-M36 (Systemic connective tissue disorders)	2	S50-S59 (Injuries to the elbow and forearm)	1	T00-T07 (Injuries involving multiple body regions)	2	W50-W64 (Exposure to animate mechanical forces)	2	L00-L08 (Infections of the skin and subcutaneous tissue)	2	B35-B49 (Mycoses)	3
C81-C96 (Malignant neoplasms, stated or presumed to be primary)	1	S90-S99 (Injuries to the ankle and foot)	3	N70-N77 (Inflammatory diseases of female pelvic organs)	1	Q65-Q79 (Congenital malformations and deformations of the musculoskeletal system)	2	Y83-Y84 (Surgical and other medical procedures as the cause of abnormal reaction of the patient)	1	S40-S49 (Injuries to the shoulder and upper arm)	1	M30-M36 (Systemic connective tissue disorders)	1	S60-S69 (Injuries to the wrist and hand)	1	D65-D69 (Coagulation defects, purpura and other hemorrhagic conditions)	1	S70-S79 (Injuries to the hip and thigh)	1	W00-W19 (Falls)	1	C81-C96 (Malignant neoplasms, stated or presumed to be primary)	2	M80-M85 (Disorders of bone density and structure)	1	I60-I69 (Cerebrovascular diseases)	2	L50-L54 (Urticaria and erythema)	2	Q38-Q45 (Other congenital malformations of the digestive system)	1	M05-M14 (Inflammatory polyarthropathies)	1	Q65-Q79 (Congenital malformations and deformations of the musculoskeletal system)	1	Q38-Q45 (Other congenital malformations of the digestive system)	1	I70-I79 (Diseases of arteries, arterioles and capillaries)	2	Q65-Q79 (Congenital malformations and deformations of the musculoskeletal system)	1	N80-N98 (Noninflammatory disorders of female genital tract)	2	S80-S89 (Injuries to the knee and lower leg)	2	J95-J99 (Other diseases of the respiratory system)	2	B25-B34 (Other viral diseases)	3
C51-C58 (Female genital organs)	1	H00-H06 (Disorders of eyelid, lacrimal system and orbit)	3	N60-N64 (Disorders of breast)	1	M86-M90 (Other osteopathies)	2	W00-W19 (Falls)	1	S20-S29 (Injuries to the thorax)	1	L00-L08 (Infections of the skin and subcutaneous tissue)	1	S50-S59 (Injuries to the elbow and forearm)	1	D37-D48 (Neoplasms of uncertain or unknown behavior [see note before D37])	1	S50-S59 (Injuries to the elbow and forearm)	1	T36-T50 (Poisoning by drugs, medicaments and biological substances)	1	A15-A19 (Tuberculosis)	2	J30-J39 (Other diseases of upper respiratory tract)	1	I20-I25 (Ischemic heart diseases)	2	L20-L30 (Dermatitis and eczema)	2	N70-N77 (Inflammatory diseases of female pelvic organs)	1	L50-L54 (Urticaria and erythema)	1	M30-M36 (Systemic connective tissue disorders)	1	N20-N23 (Urolithiasis)	1	I20-I25 (Ischemic heart diseases)	2	N20-N23 (Urolithiasis)	1	N60-N64 (Disorders of breast)	2	S30-S39 (Injuries to the abdomen, lower back, lumbar spine and pelvis)	2	I95-I99 (Other and unspecified disorders of the circulatory system)	2	S90-S99 (Injuries to the ankle and foot)	2
B15-B19 (Viral hepatitis)	1	S60-S69 (Injuries to the wrist and hand)	2	M86-M90 (Other osteopathies)	1	L80-L99 (Other disorders of the skin and subcutaneous tissue)	2	T80-T88 (Complications of surgical and medical care, not elsewhere classified)	1	N00-N08 (Glomerular diseases)	1	K90-K93 (Other diseases of the digestive system)	1	Q65-Q79 (Congenital malformations and deformations of the musculoskeletal system)	1	C51-C58 (Female genital organs)	1	S20-S29 (Injuries to the thorax)	1	T29-T32 (Burns and corrosions of multiple and unspecified body regions)	1	Y40-Y59 (Drugs, medicaments and biological substances causing adverse effects in therapeutic use)	1	I60-I69 (Cerebrovascular diseases)	1	C15-C26 (Digestive organs)	2	I95-I99 (Other and unspecified disorders of the circulatory system)	2	N17-N19 (Renal failure)	1	L00-L08 (Infections of the skin and subcutaneous tissue)	1	K90-K93 (Other diseases of the digestive system)	1	M30-M36 (Systemic connective tissue disorders)	1	D37-D48 (Neoplasms of uncertain or unknown behavior [see note before D37])	2	M86-M90 (Other osteopathies)	1	N00-N08 (Glomerular diseases)	2	Q65-Q79 (Congenital malformations and deformations of the musculoskeletal system)	2	H55-H59 (Other disorders of eye and adnexa)	2	S60-S69 (Injuries to the wrist and hand)	2
		S20-S29 (Injuries to the thorax)	2	M60-M63 (Disorders of muscles)	1	L40-L45 (Papulosquamous disorders)	2	T29-T32 (Burns and corrosions of multiple and unspecified body regions)	1	M05-M14 (Inflammatory polyarthropathies)	1	K70-K77 (Diseases of liver)	1	N00-N08 (Glomerular diseases)	1	B00-B09 (Viral infections characterized by skin and mucous membrane lesions)	1	M30-M36 (Systemic connective tissue disorders)	1	T20-T25 (Burns and corrosions of external body surface, specified by site)	1	T80-T88 (Complications of surgical and medical care, not elsewhere classified)	1	I20-I25 (Ischemic heart diseases)	1	W50-W64 (Exposure to animate mechanical forces)	1	E50-E64 (Other nutritional deficiencies)	2	N00-N08 (Glomerular diseases)	1	J30-J39 (Other diseases of upper respiratory tract)	1	I20-I25 (Ischemic heart diseases)	1	L00-L08 (Infections of the skin and subcutaneous tissue)	1	C64-C68 (Urinary tract)	2	M50-M54 (Other dorsopathies)	1	L50-L54 (Urticaria and erythema)	2	N60-N64 (Disorders of breast)	2	G60-G64 (Polyneuropathies and other disorders of the peripheral nervous system)	2	N70-N77 (Inflammatory diseases of female pelvic organs)	2
		N25-N29 (Other disorders of kidney and ureter)	2	L80-L99 (Other disorders of the skin and subcutaneous tissue)	1	J95-J99 (Other diseases of the respiratory system)	2	S60-S69 (Injuries to the wrist and hand)	1	L80-L99 (Other disorders of the skin and subcutaneous tissue)	1	K40-K46 (Hernia)	1	M30-M36 (Systemic connective tissue disorders)	1			K70-K77 (Diseases of liver)	1	S90-S99 (Injuries to the ankle and foot)	1	T29-T32 (Burns and corrosions of multiple and unspecified body regions)	1	H30-H36 (Disorders of choroid and retina)	1	T00-T07 (Injuries involving multiple body regions)	1	A00-A09 (Intestinal infectious diseases)	2	M80-M85 (Disorders of bone density and structure)	1	I26-I28 (Pulmonary heart disease and diseases of pulmonary circulation)	1	H15-H22 (Disorders of sclera, cornea, iris and ciliary body)	1	K50-K52 (Noninfective enteritis and colitis)	1	B25-B34 (Other viral diseases)	2	M40-M43 (Deforming dorsopathies)	1	K50-K52 (Noninfective enteritis and colitis)	2	L60-L75 (Disorders of skin appendages)	2	D37-D48 (Neoplasms of uncertain or unknown behavior [see note before D37])	2	N60-N64 (Disorders of breast)	2
		K50-K52 (Noninfective enteritis and colitis)	2	L55-L59 (Radiation-related disorders of the skin and subcutaneous tissue)	1	D55-D59 (Haemolytic anemias)	2	S50-S59 (Injuries to the elbow and forearm)	1	L55-L59 (Radiation-related disorders of the skin and subcutaneous tissue)	1	H65-H75 (Diseases of middle ear and mastoid)	1	K70-K77 (Diseases of liver)	1			I10-I15 (Hypertensive diseases)	1	S60-S69 (Injuries to the wrist and hand)	1	S60-S69 (Injuries to the wrist and hand)	1	F10-F19 (Mental and behavioral disorders due to psychoactive substance use)	1	S00-S09 (Injuries to the head)	1	S50-S59 (Injuries to the elbow and forearm)	1	M65-M68 (Disorders of synovium and tendon)	1	H55-H59 (Other disorders of eye and adnexa)	1	D00-D09 (In situ neoplasms)	1	J95-J99 (Other diseases of the respiratory system)	1	T80-T88 (Complications of surgical and medical care, not elsewhere classified)	1	L50-L54 (Urticaria and erythema)	1	J20-J22 (Other acute lower respiratory infections)	2	L50-L54 (Urticaria and erythema)	2	Y83-Y84 (Surgical and other medical procedures as the cause of abnormal reaction of the patient)	1	L20-L30 (Dermatitis and eczema)	2
		H60-H62 (Diseases of external ear)	2	K90-K93 (Other diseases of the digestive system)	1	C64-C68 (Urinary tract)	2	N70-N77 (Inflammatory diseases of female pelvic organs)	1	K50-K52 (Noninfective enteritis and colitis)	1	H55-H59 (Other disorders of eye and adnexa)	1	I10-I15 (Hypertensive diseases)	1			H25-H28 (Disorders of lens)	1	S50-S59 (Injuries to the elbow and forearm)	1	S30-S39 (Injuries to the abdomen, lower back, lumbar spine and pelvis)	1	E65-E68 (Obesity and other hyperalimentation)	1	N25-N29 (Other disorders of kidney and ureter)	1	Q65-Q79 (Congenital malformations and deformations of the musculoskeletal system)	1	M60-M63 (Disorders of muscles)	1	E50-E64 (Other nutritional deficiencies)	1			I10-I15 (Hypertensive diseases)	1	T66-T78 (Other and unspecified effects of external causes)	1	J30-J39 (Other diseases of upper respiratory tract)	1	H65-H75 (Diseases of middle ear and mastoid)	2	L00-L08 (Infections of the skin and subcutaneous tissue)	2	T80-T88 (Complications of surgical and medical care, not elsewhere classified)	1	L00-L08 (Infections of the skin and subcutaneous tissue)	2
		H55-H59 (Other disorders of eye and adnexa)	2	K70-K77 (Diseases of liver)	1	B25-B34 (Other viral diseases)	2	N60-N64 (Disorders of breast)	1	J95-J99 (Other diseases of the respiratory system)	1	H53-H54 (Visual disturbances and blindness)	1	I05-I09 (Chronic rheumatic heart diseases)	1			G20-G26 (Extrapyramidal and movement disorders)	1	S40-S49 (Injuries to the shoulder and upper arm)	1	Q65-Q79 (Congenital malformations and deformations of the musculoskeletal system)	1	E20-E35 (Disorders of other endocrine glands)	1	N00-N08 (Glomerular diseases)	1	N70-N77 (Inflammatory diseases of female pelvic organs)	1	K90-K93 (Other diseases of the digestive system)	1	D65-D69 (Coagulation defects, purpura and other hemorrhagic conditions)	1			H55-H59 (Other disorders of eye and adnexa)	1	S60-S69 (Injuries to the wrist and hand)	1	J00-J06 (Acute upper respiratory infections)	1	H15-H22 (Disorders of sclera, cornea, iris and ciliary body)	2	I95-I99 (Other and unspecified disorders of the circulatory system)	2	T20-T25 (Burns and corrosions of external body surface, specified by site)	1	I95-I99 (Other and unspecified disorders of the circulatory system)	2
		D65-D69 (Coagulation defects, purpura and other hemorrhagic conditions)	2	I26-I28 (Pulmonary heart disease and diseases of pulmonary circulation)	1	T80-T88 (Complications of surgical and medical care, not elsewhere classified)	1	N25-N29 (Other disorders of kidney and ureter)	1	G60-G64 (Polyneuropathies and other disorders of the peripheral nervous system)	1	D65-D69 (Coagulation defects, purpura and other hemorrhagic conditions)	1	D65-D69 (Coagulation defects, purpura and other hemorrhagic conditions)	1			E50-E64 (Other nutritional deficiencies)	1	N60-N64 (Disorders of breast)	1	N17-N19 (Renal failure)	1	D60-D64 (Aplastic and other anemias)	1	M60-M63 (Disorders of muscles)	1	M70-M79 (Other soft tissue disorders)	1	J95-J99 (Other diseases of the respiratory system)	1	C64-C68 (Urinary tract)	1			G60-G64 (Polyneuropathies and other disorders of the peripheral nervous system)	1	S50-S59 (Injuries to the elbow and forearm)	1	I95-I99 (Other and unspecified disorders of the circulatory system)	1	B95-B97 (Bacterial, viral and other infectious agents)	2	H55-H59 (Other disorders of eye and adnexa)	2	S70-S79 (Injuries to the hip and thigh)	1	H65-H75 (Diseases of middle ear and mastoid)	2
		C51-C58 (Female genital organs)	2	I05-I09 (Chronic rheumatic heart diseases)	1	T00-T07 (Injuries involving multiple body regions)	1	N17-N19 (Renal failure)	1	G20-G26 (Extrapyramidal and movement disorders)	1	D55-D59 (Haemolytic anemias)	1	B15-B19 (Viral hepatitis)	1			D50-D53 (Nutritional anemias)	1	N25-N29 (Other disorders of kidney and ureter)	1	M30-M36 (Systemic connective tissue disorders)	1	D37-D48 (Neoplasms of uncertain or unknown behavior [see note before D37])	1	M40-M43 (Deforming dorsopathies)	1	K00-K14 (Diseases of oral cavity, salivary glands and jaws)	1	I60-I69 (Cerebrovascular diseases)	1	A15-A19 (Tuberculosis)	1			F20-F29 (Schizophrenia, schizotypal and delusional disorders)	1	S40-S49 (Injuries to the shoulder and upper arm)	1	H10-H13 (Disorders of conjunctiva)	1	T08-T14 (Injuries to unspecified part of trunk, limb or body region)	1	E20-E35 (Disorders of other endocrine glands)	2	N60-N64 (Disorders of breast)	1	A15-A19 (Tuberculosis)	2
		B00-B09 (Viral infections characterized by skin and mucous membrane lesions)	2	H80-H83 (Diseases of inner ear)	1	S60-S69 (Injuries to the wrist and hand)	1	M60-M63 (Disorders of muscles)	1	E20-E35 (Disorders of other endocrine glands)	1							C51-C58 (Female genital organs)	1	N20-N23 (Urolithiasis)	1	M05-M14 (Inflammatory polyarthropathies)	1	C81-C96 (Malignant neoplasms, stated or presumed to be primary)	1	M30-M36 (Systemic connective tissue disorders)	1	J30-J39 (Other diseases of upper respiratory tract)	1	I30-I52 (Other forms of heart disease)	1					E50-E64 (Other nutritional deficiencies)	1	Q38-Q45 (Other congenital malformations of the digestive system)	1	G60-G64 (Polyneuropathies and other disorders of the peripheral nervous system)	1	S20-S29 (Injuries to the thorax)	1	D65-D69 (Coagulation defects, purpura and other hemorrhagic conditions)	2	N00-N08 (Glomerular diseases)	1	A00-A09 (Intestinal infectious diseases)	2
		W00-W19 (Falls)	1	H49-H52 (Disorders of ocular muscles, binocular movement, accommodation and refraction)	1	S40-S49 (Injuries to the shoulder and upper arm)	1	M45-M49 (Spondylopathies)	1	C51-C58 (Female genital organs)	1									L50-L54 (Urticaria and erythema)	1	L40-L45 (Papulosquamous disorders)	1	C51-C58 (Female genital organs)	1	K80-K87 (Disorders of gallbladder, biliary tract and pancreas)	1	I26-I28 (Pulmonary heart disease and diseases of pulmonary circulation)	1	I20-I25 (Ischemic heart diseases)	1					D55-D59 (Haemolytic anemias)	1	N80-N98 (Noninflammatory disorders of female genital tract)	1	G50-G59 (Nerve, nerve root and plexus disorders)	1	N25-N29 (Other disorders of kidney and ureter)	1	B35-B49 (Mycoses)	2	M65-M68 (Disorders of synovium and tendon)	1	W50-W64 (Exposure to animate mechanical forces)	1
		S70-S79 (Injuries to the hip and thigh)	1	E20-E35 (Disorders of other endocrine glands)	1	S00-S09 (Injuries to the head)	1	M30-M36 (Systemic connective tissue disorders)	1	C43-C44 (Skin)	1									L40-L45 (Papulosquamous disorders)	1	K90-K93 (Other diseases of the digestive system)	1	C43-C44 (Skin)	1	J95-J99 (Other diseases of the respiratory system)	1	H80-H83 (Diseases of inner ear)	1	H80-H83 (Diseases of inner ear)	1						1	N70-N77 (Inflammatory diseases of female pelvic organs)	1	D65-D69 (Coagulation defects, purpura and other hemorrhagic conditions)	1	M30-M36 (Systemic connective tissue disorders)	1	B25-B34 (Other viral diseases)	2	M60-M63 (Disorders of muscles)	1	W00-W19 (Falls)	1
		S50-S59 (Injuries to the elbow and forearm)	1	D50-D53 (Nutritional anemias)	1	N70-N77 (Inflammatory diseases of female pelvic organs)	1	M05-M14 (Inflammatory polyarthropathies)	1	B25-B34 (Other viral diseases)	1									K50-K52 (Noninfective enteritis and colitis)	1	K50-K52 (Noninfective enteritis and colitis)	1	B95-B97 (Bacterial, viral and other infectious agents)	1	I05-I09 (Chronic rheumatic heart diseases)	1	H65-H75 (Diseases of middle ear and mastoid)	1	H55-H59 (Other disorders of eye and adnexa)	1							M60-M63 (Disorders of muscles)	1	D37-D48 (Neoplasms of uncertain or unknown behavior [see note before D37])	1	L80-L99 (Other disorders of the skin and subcutaneous tissue)	1	Y83-Y84 (Surgical and other medical procedures as the cause of abnormal reaction of the patient)	1	L50-L54 (Urticaria and erythema)	1	T36-T50 (Poisoning by drugs, medicaments and biological substances)	1
		S40-S49 (Injuries to the shoulder and upper arm)	1	C64-C68 (Urinary tract)	1	N60-N64 (Disorders of breast)	1	L60-L75 (Disorders of skin appendages)	1											J09-J18 (Influenza and pneumonia)	1	I30-I52 (Other forms of heart disease)	1	B00-B09 (Viral infections characterized by skin and mucous membrane lesions)	1	H65-H75 (Diseases of middle ear and mastoid)	1	H00-H06 (Disorders of eyelid, lacrimal system and orbit)	1	H30-H36 (Disorders of choroid and retina)	1							M45-M49 (Spondylopathies)	1	D10-D36 (Benign neoplasms)	1	L60-L75 (Disorders of skin appendages)	1	T20-T25 (Burns and corrosions of external body surface, specified by site)	1	L20-L30 (Dermatitis and eczema)	1	T29-T32 (Burns and corrosions of multiple and unspecified body regions)	1
		S00-S09 (Injuries to the head)	1	C51-C58 (Female genital organs)	1	N20-N23 (Urolithiasis)	1	L50-L54 (Urticaria and erythema)	1											I70-I79 (Diseases of arteries, arterioles and capillaries)	1	H55-H59 (Other disorders of eye and adnexa)	1			H30-H36 (Disorders of choroid and retina)	1	G60-G64 (Polyneuropathies and other disorders of the peripheral nervous system)	1	H10-H13 (Disorders of conjunctiva)	1							K90-K93 (Other diseases of the digestive system)	1	C64-C68 (Urinary tract)	1	L40-L45 (Papulosquamous disorders)	1	S70-S79 (Injuries to the hip and thigh)	1	K90-K93 (Other diseases of the digestive system)	1	T00-T07 (Injuries involving multiple body regions)	1
		L50-L54 (Urticaria and erythema)	1	B25-B34 (Other viral diseases)	1	M65-M68 (Disorders of synovium and tendon)	1	I05-I09 (Chronic rheumatic heart diseases)	1											I30-I52 (Other forms of heart disease)	1	H15-H22 (Disorders of sclera, cornea, iris and ciliary body)	1			D70-D77 (Other diseases of blood and blood-forming organs)	1	F20-F29 (Schizophrenia, schizotypal and delusional disorders)	1	G60-G64 (Polyneuropathies and other disorders of the peripheral nervous system)	1							K40-K46 (Hernia)	1	C51-C58 (Female genital organs)	1	J30-J39 (Other diseases of upper respiratory tract)	1	N70-N77 (Inflammatory diseases of female pelvic organs)	1	K50-K52 (Noninfective enteritis and colitis)	1	S50-S59 (Injuries to the elbow and forearm)	1
		L20-L30 (Dermatitis and eczema)	1			M60-M63 (Disorders of muscles)	1	H65-H75 (Diseases of middle ear and mastoid)	1											I05-I09 (Chronic rheumatic heart diseases)	1	F20-F29 (Schizophrenia, schizotypal and delusional disorders)	1			D37-D48 (Neoplasms of uncertain or unknown behavior [see note before D37])	1	B00-B09 (Viral infections characterized by skin and mucous membrane lesions)	1	E50-E64 (Other nutritional deficiencies)	1							I95-I99 (Other and unspecified disorders of the circulatory system)	1	B35-B49 (Mycoses)	1	J09-J18 (Influenza and pneumonia)	1	M86-M90 (Other osteopathies)	1	I20-I25 (Ischemic heart diseases)	1	S40-S49 (Injuries to the shoulder and upper arm)	1
		K90-K93 (Other diseases of the digestive system)	1			L55-L59 (Radiation-related disorders of the skin and subcutaneous tissue)	1	H15-H22 (Disorders of sclera, cornea, iris and ciliary body)	1											H65-H75 (Diseases of middle ear and mastoid)	1	F00-F09 (Organic, including symptomatic, mental disorders)	1			B25-B34 (Other viral diseases)	1			E20-E35 (Disorders of other endocrine glands)	1							I26-I28 (Pulmonary heart disease and diseases of pulmonary circulation)	1	B00-B09 (Viral infections characterized by skin and mucous membrane lesions)	1	I70-I79 (Diseases of arteries, arterioles and capillaries)	1	M80-M85 (Disorders of bone density and structure)	1	H49-H52 (Disorders of ocular muscles, binocular movement, accommodation and refraction)	1	Q65-Q79 (Congenital malformations and deformations of the musculoskeletal system)	1
		H15-H22 (Disorders of sclera, cornea, iris and ciliary body)	1			K80-K87 (Disorders of gallbladder, biliary tract and pancreas)	1	H10-H13 (Disorders of conjunctiva)	1											H49-H52 (Disorders of ocular muscles, binocular movement, accommodation and refraction)	1	E50-E64 (Other nutritional deficiencies)	1							D55-D59 (Haemolytic anemias)	1							H80-H83 (Diseases of inner ear)	1	A15-A19 (Tuberculosis)	1	H80-H83 (Diseases of inner ear)	1	M65-M68 (Disorders of synovium and tendon)	1	G30-G32 (Other degenerative diseases of the nervous system)	1	N25-N29 (Other disorders of kidney and ureter)	1
		F20-F29 (Schizophrenia, schizotypal and delusional disorders)	1			I95-I99 (Other and unspecified disorders of the circulatory system)	1	G30-G32 (Other degenerative diseases of the nervous system)	1											H10-H13 (Disorders of conjunctiva)	1	D50-D53 (Nutritional anemias)	1							B15-B19 (Viral hepatitis)	1							H65-H75 (Diseases of middle ear and mastoid)	1	A00-A09 (Intestinal infectious diseases)	1	H49-H52 (Disorders of ocular muscles, binocular movement, accommodation and refraction)	1	M30-M36 (Systemic connective tissue disorders)	1	F60-F69 (Disorders of adult personality and behavior)	1	N20-N23 (Urolithiasis)	1
		E50-E64 (Other nutritional deficiencies)	1			I30-I52 (Other forms of heart disease)	1	G20-G26 (Extrapyramidal and movement disorders)	1											G40-G47 (Episodic and paroxysmal disorders)	1	C43-C44 (Skin)	1								1							H55-H59 (Other disorders of eye and adnexa)	1			H00-H06 (Disorders of eyelid, lacrimal system and orbit)	1	K70-K77 (Diseases of liver)	1	F20-F29 (Schizophrenia, schizotypal and delusional disorders)	1	M65-M68 (Disorders of synovium and tendon)	1
		D70-D77 (Other diseases of blood and blood-forming organs)	1			I26-I28 (Pulmonary heart disease and diseases of pulmonary circulation)	1	F30-F39 (Mood [affective] disorders)	1											G20-G26 (Extrapyramidal and movement disorders)	1	B00-B09 (Viral infections characterized by skin and mucous membrane lesions)	1															H30-H36 (Disorders of choroid and retina)	1			G60-G64 (Polyneuropathies and other disorders of the peripheral nervous system)	1	J20-J22 (Other acute lower respiratory infections)	1	D65-D69 (Coagulation defects, purpura and other hemorrhagic conditions)	1	M60-M63 (Disorders of muscles)	1
		D37-D48 (Neoplasms of uncertain or unknown behavior [see note before D37])	1			I20-I25 (Ischemic heart diseases)	1	F20-F29 (Schizophrenia, schizotypal and delusional disorders)	1											F50-F59 (behavioral syndromes associated with physiological disturbances and physical factors)	1	A00-A09 (Intestinal infectious diseases)	1															G60-G64 (Polyneuropathies and other disorders of the peripheral nervous system)	1			E50-E64 (Other nutritional deficiencies)	1	I60-I69 (Cerebrovascular diseases)	1	A00-A09 (Intestinal infectious diseases)	1	L55-L59 (Radiation-related disorders of the skin and subcutaneous tissue)	1
		C43-C44 (Skin)	1			I05-I09 (Chronic rheumatic heart diseases)	1	F00-F09 (Organic, including symptomatic, mental disorders)	1											F30-F39 (Mood [affective] disorders)	1																	D00-D09 (In situ neoplasms)	1			D65-D69 (Coagulation defects, purpura and other hemorrhagic conditions)	1	H80-H83 (Diseases of inner ear)	1			L40-L45 (Papulosquamous disorders)	1
		B95-B97 (Bacterial, viral and other infectious agents)	1			H55-H59 (Other disorders of eye and adnexa)	1	E20-E35 (Disorders of other endocrine glands)	1											D70-D77 (Other diseases of blood and blood-forming organs)	1																	C81-C96 (Malignant neoplasms, stated or presumed to be primary)	1			D37-D48 (Neoplasms of uncertain or unknown behavior [see note before D37])	1	H65-H75 (Diseases of middle ear and mastoid)	1			K70-K77 (Diseases of liver)	1
		B35-B49 (Mycoses)	1			H30-H36 (Disorders of choroid and retina)	1	D65-D69 (Coagulation defects, purpura and other hemorrhagic conditions)	1											D65-D69 (Coagulation defects, purpura and other hemorrhagic conditions)	1																	B95-B97 (Bacterial, viral and other infectious agents)	1			C81-C96 (Malignant neoplasms, stated or presumed to be primary)	1	H53-H54 (Visual disturbances and blindness)	1			J95-J99 (Other diseases of the respiratory system)	1
		B15-B19 (Viral hepatitis)	1			G60-G64 (Polyneuropathies and other disorders of the peripheral nervous system)	1	C64-C68 (Urinary tract)	1											D60-D64 (Aplastic and other anemias)	1																	A00-A09 (Intestinal infectious diseases)	1					H15-H22 (Disorders of sclera, cornea, iris and ciliary body)	1			I70-I79 (Diseases of arteries, arterioles and capillaries)	1
						E50-E64 (Other nutritional deficiencies)	1	C15-C26 (Digestive organs)	1											C50 (Breast)	1																							H10-H13 (Disorders of conjunctiva)	1			H53-H54 (Visual disturbances and blindness)	1
						C50 (Breast)	1	B35-B49 (Mycoses)	1											A15-A19 (Tuberculosis)	1																							F20-F29 (Schizophrenia, schizotypal and delusional disorders)	1			H15-H22 (Disorders of sclera, cornea, iris and ciliary body)	1
						C15-C26 (Digestive organs)	1	B00-B09 (Viral infections characterized by skin and mucous membrane lesions)	1																																			D60-D64 (Aplastic and other anemias)	1			H00-H06 (Disorders of eyelid, lacrimal system and orbit)	1
						A15-A19 (Tuberculosis)	1																																					D37-D48 (Neoplasms of uncertain or unknown behavior [see note before D37])	1			G60-G64 (Polyneuropathies and other disorders of the peripheral nervous system)	1
						A00-A09 (Intestinal infectious diseases)	1																																					C64-C68 (Urinary tract)	1			G30-G32 (Other degenerative diseases of the nervous system)	1
																																												C50 (Breast)	1			E20-E35 (Disorders of other endocrine glands)	1
																																												B15-B19 (Viral hepatitis)	1			D70-D77 (Other diseases of blood and blood-forming organs)	1
																																																D65-D69 (Coagulation defects, purpura and other hemorrhagic conditions)	1
																																																D60-D64 (Aplastic and other anemias)	1
																																																C51-C58 (Female genital organs)	1
																																																C43-C44 (Skin)	1
																																																B00-B09 (Viral infections characterized by skin and mucous membrane lesions)	1
[truncated: 4 more columns]

## Sheet: Men multimorbidity bursts
Table S4. Seed diseases of multimorbidity bursts (k ≥ 10) in men: associated diseases and number of events.
A15-A19 (Tuberculosis) associations	A15-A19 (Tuberculosis) association frequencies	B90-B94 (Sequelae of infectious and parasitic diseases) associations	B90-B94 (Sequelae of infectious and parasitic diseases) association frequencies	C30-C39 (Respiratory and intrathoracic organs) associations	C30-C39 (Respiratory and intrathoracic organs) association frequencies	C60-C63 (Male genital organs) associations	C60-C63 (Male genital organs) association frequencies	C64-C68 (Urinary tract) associations	C64-C68 (Urinary tract) association frequencies	C81-C96 (Malignant neoplasms, stated or presumed to be primary) associations	C81-C96 (Malignant neoplasms, stated or presumed to be primary) association frequencies	F00-F09 (Organic, including symptomatic, mental disorders) associations	F00-F09 (Organic, including symptomatic, mental disorders) association frequencies	F10-F19 (Mental and behavioral disorders due to psychoactive substance use) associations	F10-F19 (Mental and behavioral disorders due to psychoactive substance use) association frequencies	G30-G32 (Other degenerative diseases of the nervous system) associations	G30-G32 (Other degenerative diseases of the nervous system) association frequencies	I05-I09 (Chronic rheumatic heart diseases) associations	I05-I09 (Chronic rheumatic heart diseases) association frequencies	M30-M36 (Systemic connective tissue disorders) associations	M30-M36 (Systemic connective tissue disorders) association frequencies	M86-M90 (Other osteopathies) associations	M86-M90 (Other osteopathies) association frequencies	Q38-Q45 (Other congenital malformations of the digestive system) associations	Q38-Q45 (Other congenital malformations of the digestive system) association frequencies	T51-T65 (Toxic effects of substances chiefly nonmedicinal as to source) associations	T51-T65 (Toxic effects of substances chiefly nonmedicinal as to source) association frequencies
Y40-Y59 (Drugs, medicaments and biological substances causing adverse effects in therapeutic use)	6	M65-M68 (Disorders of synovium and tendon)	3	N20-N23 (Urolithiasis)	3	T51-T65 (Toxic effects of substances chiefly nonmedicinal as to source)	3	H15-H22 (Disorders of sclera, cornea, iris and ciliary body)	4	Y40-Y59 (Drugs, medicaments and biological substances causing adverse effects in therapeutic use)	3	S80-S89 (Injuries to the knee and lower leg)	4	I05-I09 (Chronic rheumatic heart diseases)	5	A00-A09 (Intestinal infectious diseases)	4	F10-F19 (Mental and behavioral disorders due to psychoactive substance use)	5	D00-D09 (In situ neoplasms)	5	H80-H83 (Diseases of inner ear)	3	T00-T07 (Injuries involving multiple body regions)	7	H10-H13 (Disorders of conjunctiva)	9
E65-E68 (Obesity and other hyperalimentation)	6	L55-L59 (Radiation-related disorders of the skin and subcutaneous tissue)	3	M30-M36 (Systemic connective tissue disorders)	3	N40-N51 (Diseases of male genital organs)	3	S90-S99 (Injuries to the ankle and foot)	3	M30-M36 (Systemic connective tissue disorders)	3	Y83-Y84 (Surgical and other medical procedures as the cause of abnormal reaction of the patient)	2	M86-M90 (Other osteopathies)	3	W50-W64 (Exposure to animate mechanical forces)	3	S90-S99 (Injuries to the ankle and foot)	3	T51-T65 (Toxic effects of substances chiefly nonmedicinal as to source)	3	G30-G32 (Other degenerative diseases of the nervous system)	3	H55-H59 (Other disorders of eye and adnexa)	7	B35-B49 (Mycoses)	9
M65-M68 (Disorders of synovium and tendon)	4	L50-L54 (Urticaria and erythema)	3	H49-H52 (Disorders of ocular muscles, binocular movement, accommodation and refraction)	3	F20-F29 (Schizophrenia, schizotypal and delusional disorders)	3	S60-S69 (Injuries to the wrist and hand)	3	L40-L45 (Papulosquamous disorders)	3	W50-W64 (Exposure to animate mechanical forces)	2	J30-J39 (Other diseases of upper respiratory tract)	3	M86-M90 (Other osteopathies)	3	L60-L75 (Disorders of skin appendages)	3	S20-S29 (Injuries to the thorax)	3	F10-F19 (Mental and behavioral disorders due to psychoactive substance use)	3	F20-F29 (Schizophrenia, schizotypal and delusional disorders)	5	H53-H54 (Visual disturbances and blindness)	7
H80-H83 (Diseases of inner ear)	4	K90-K93 (Other diseases of the digestive system)	3	G30-G32 (Other degenerative diseases of the nervous system)	3	Y83-Y84 (Surgical and other medical procedures as the cause of abnormal reaction of the patient)	2	M86-M90 (Other osteopathies)	3	T36-T50 (Poisoning by drugs, medicaments and biological substances)	2	T80-T88 (Complications of surgical and medical care, not elsewhere classified)	2	Q38-Q45 (Other congenital malformations of the digestive system)	2	C30-C39 (Respiratory and intrathoracic organs)	3	L50-L54 (Urticaria and erythema)	3	H65-H75 (Diseases of middle ear and mastoid)	3	C64-C68 (Urinary tract)	3	W50-W64 (Exposure to animate mechanical forces)	4	W50-W64 (Exposure to animate mechanical forces)	5
W50-W64 (Exposure to animate mechanical forces)	3	H10-H13 (Disorders of conjunctiva)	3	T36-T50 (Poisoning by drugs, medicaments and biological substances)	2	T80-T88 (Complications of surgical and medical care, not elsewhere classified)	2	M30-M36 (Systemic connective tissue disorders)	3	S80-S89 (Injuries to the knee and lower leg)	2	T36-T50 (Poisoning by drugs, medicaments and biological substances)	2	L55-L59 (Radiation-related disorders of the skin and subcutaneous tissue)	2	B35-B49 (Mycoses)	3	G50-G59 (Nerve, nerve root and plexus disorders)	3	H49-H52 (Disorders of ocular muscles, binocular movement, accommodation and refraction)	3	Y40-Y59 (Drugs, medicaments and biological substances causing adverse effects in therapeutic use)	2	S00-S09 (Injuries to the head)	4	L80-L99 (Other disorders of the skin and subcutaneous tissue)	5
I10-I15 (Hypertensive diseases)	3	B00-B09 (Viral infections characterized by skin and mucous membrane lesions)	3	S40-S49 (Injuries to the shoulder and upper arm)	2	S40-S49 (Injuries to the shoulder and upper arm)	2	K90-K93 (Other diseases of the digestive system)	3	S20-S29 (Injuries to the thorax)	2	T00-T07 (Injuries involving multiple body regions)	2	J90-J94 (Other diseases of pleura)	2	S80-S89 (Injuries to the knee and lower leg)	2	T00-T07 (Injuries involving multiple body regions)	2	C81-C96 (Malignant neoplasms, stated or presumed to be primary)	3	T51-T65 (Toxic effects of substances chiefly nonmedicinal as to source)	2	M60-M63 (Disorders of muscles)	4	L20-L30 (Dermatitis and eczema)	5
H49-H52 (Disorders of ocular muscles, binocular movement, accommodation and refraction)	3	S40-S49 (Injuries to the shoulder and upper arm)	2	N25-N29 (Other disorders of kidney and ureter)	2	L60-L75 (Disorders of skin appendages)	2	F20-F29 (Schizophrenia, schizotypal and delusional disorders)	3	N00-N08 (Glomerular diseases)	2	Q38-Q45 (Other congenital malformations of the digestive system)	2	I20-I25 (Ischemic heart diseases)	2	N20-N23 (Urolithiasis)	2	G60-G64 (Polyneuropathies and other disorders of the peripheral nervous system)	2	C64-C68 (Urinary tract)	3	S00-S09 (Injuries to the head)	2	B25-B34 (Other viral diseases)	4	H00-H06 (Disorders of eyelid, lacrimal system and orbit)	5
G50-G59 (Nerve, nerve root and plexus disorders)	3	M05-M14 (Inflammatory polyarthropathies)	2	N00-N08 (Glomerular diseases)	2	J09-J18 (Influenza and pneumonia)	2	S20-S29 (Injuries to the thorax)	2	H80-H83 (Diseases of inner ear)	2	M65-M68 (Disorders of synovium and tendon)	2	G30-G32 (Other degenerative diseases of the nervous system)	2	N00-N08 (Glomerular diseases)	2	G20-G26 (Extrapyramidal and movement disorders)	2	C30-C39 (Respiratory and intrathoracic organs)	3	N00-N08 (Glomerular diseases)	2	Y40-Y59 (Drugs, medicaments and biological substances causing adverse effects in therapeutic use)	3	D60-D64 (Aplastic and other anemias)	5
F20-F29 (Schizophrenia, schizotypal and delusional disorders)	3	L20-L30 (Dermatitis and eczema)	2	M86-M90 (Other osteopathies)	2	I60-I69 (Cerebrovascular diseases)	2	S00-S09 (Injuries to the head)	2	H65-H75 (Diseases of middle ear and mastoid)	2	H15-H22 (Disorders of sclera, cornea, iris and ciliary body)	2	C81-C96 (Malignant neoplasms, stated or presumed to be primary)	2	M65-M68 (Disorders of synovium and tendon)	2	F20-F29 (Schizophrenia, schizotypal and delusional disorders)	2	Y83-Y84 (Surgical and other medical procedures as the cause of abnormal reaction of the patient)	2	L60-L75 (Disorders of skin appendages)	2	W00-W19 (Falls)	3	B25-B34 (Other viral diseases)	5
D70-D77 (Other diseases of blood and blood-forming organs)	3	L00-L08 (Infections of the skin and subcutaneous tissue)	2	M80-M85 (Disorders of bone density and structure)	2	H65-H75 (Diseases of middle ear and mastoid)	2	M65-M68 (Disorders of synovium and tendon)	2	H10-H13 (Disorders of conjunctiva)	2	H00-H06 (Disorders of eyelid, lacrimal system and orbit)	2	Y83-Y84 (Surgical and other medical procedures as the cause of abnormal reaction of the patient)	1	L55-L59 (Radiation-related disorders of the skin and subcutaneous tissue)	2	D70-D77 (Other diseases of blood and blood-forming organs)	2	W50-W64 (Exposure to animate mechanical forces)	2	L50-L54 (Urticaria and erythema)	2	T51-T65 (Toxic effects of substances chiefly nonmedicinal as to source)	3	T15-T19 (Effects of foreign body entering through natural orifice)	4
B35-B49 (Mycoses)	3	K50-K52 (Noninfective enteritis and colitis)	2	I05-I09 (Chronic rheumatic heart diseases)	2	H55-H59 (Other disorders of eye and adnexa)	2	M60-M63 (Disorders of muscles)	2	G40-G47 (Episodic and paroxysmal disorders)	2	G50-G59 (Nerve, nerve root and plexus disorders)	2	Y40-Y59 (Drugs, medicaments and biological substances causing adverse effects in therapeutic use)	1	L40-L45 (Papulosquamous disorders)	2	D00-D09 (In situ neoplasms)	2	S90-S99 (Injuries to the ankle and foot)	2	L20-L30 (Dermatitis and eczema)	2	S90-S99 (Injuries to the ankle and foot)	3	T08-T14 (Injuries to unspecified part of trunk, limb or body region)	4
Y83-Y84 (Surgical and other medical procedures as the cause of abnormal reaction of the patient)	2	J20-J22 (Other acute lower respiratory infections)	2	H00-H06 (Disorders of eyelid, lacrimal system and orbit)	2	G60-G64 (Polyneuropathies and other disorders of the peripheral nervous system)	2	J95-J99 (Other diseases of the respiratory system)	2	G30-G32 (Other degenerative diseases of the nervous system)	2	D70-D77 (Other diseases of blood and blood-forming organs)	2	W50-W64 (Exposure to animate mechanical forces)	1	K70-K77 (Diseases of liver)	2	C30-C39 (Respiratory and intrathoracic organs)	2	S40-S49 (Injuries to the shoulder and upper arm)	2	L00-L08 (Infections of the skin and subcutaneous tissue)	2	N30-N39 (Other diseases of urinary system)	3	N17-N19 (Renal failure)	4
T36-T50 (Poisoning by drugs, medicaments and biological substances)	2	J09-J18 (Influenza and pneumonia)	2	G40-G47 (Episodic and paroxysmal disorders)	2	E50-E64 (Other nutritional deficiencies)	2	J30-J39 (Other diseases of upper respiratory tract)	2	F10-F19 (Mental and behavioral disorders due to psychoactive substance use)	2	C81-C96 (Malignant neoplasms, stated or presumed to be primary)	2	T80-T88 (Complications of surgical and medical care, not elsewhere classified)	1	H65-H75 (Diseases of middle ear and mastoid)	2	B00-B09 (Viral infections characterized by skin and mucous membrane lesions)	2	Q38-Q45 (Other congenital malformations of the digestive system)	2	G20-G26 (Extrapyramidal and movement disorders)	2	H80-H83 (Diseases of inner ear)	3	L55-L59 (Radiation-related disorders of the skin and subcutaneous tissue)	4
S90-S99 (Injuries to the ankle and foot)	2	I60-I69 (Cerebrovascular diseases)	2	G20-G26 (Extrapyramidal and movement disorders)	2	D70-D77 (Other diseases of blood and blood-forming organs)	2	J09-J18 (Influenza and pneumonia)	2	F00-F09 (Organic, including symptomatic, mental disorders)	2	C30-C39 (Respiratory and intrathoracic organs)	2	T51-T65 (Toxic effects of substances chiefly nonmedicinal as to source)	1	H40-H42 (Glaucoma)	2	Y83-Y84 (Surgical and other medical procedures as the cause of abnormal reaction of the patient)	1	M60-M63 (Disorders of muscles)	2	C30-C39 (Respiratory and intrathoracic organs)	2	G50-G59 (Nerve, nerve root and plexus disorders)	3	J30-J39 (Other diseases of upper respiratory tract)	4
S60-S69 (Injuries to the wrist and hand)	2	H65-H75 (Diseases of middle ear and mastoid)	2	F00-F09 (Organic, including symptomatic, mental disorders)	2	A15-A19 (Tuberculosis)	2	H65-H75 (Diseases of middle ear and mastoid)	2	E65-E68 (Obesity and other hyperalimentation)	2	B90-B94 (Sequelae of infectious and parasitic diseases)	2	T36-T50 (Poisoning by drugs, medicaments and biological substances)	1	G60-G64 (Polyneuropathies and other disorders of the peripheral nervous system)	2	W00-W19 (Falls)	1	W00-W19 (Falls)	1	A15-A19 (Tuberculosis)	2	E10-E14 (Diabetes mellitus)	3	I20-I25 (Ischemic heart diseases)	4
Q38-Q45 (Other congenital malformations of the digestive system)	2	F00-F09 (Organic, including symptomatic, mental disorders)	2	E65-E68 (Obesity and other hyperalimentation)	2	Y40-Y59 (Drugs, medicaments and biological substances causing adverse effects in therapeutic use)	1	H55-H59 (Other disorders of eye and adnexa)	2	Y83-Y84 (Surgical and other medical procedures as the cause of abnormal reaction of the patient)	1	A15-A19 (Tuberculosis)	2	T00-T07 (Injuries involving multiple body regions)	1	G50-G59 (Nerve, nerve root and plexus disorders)	2	T51-T65 (Toxic effects of substances chiefly nonmedicinal as to source)	1	T80-T88 (Complications of surgical and medical care, not elsewhere classified)	1	Y83-Y84 (Surgical and other medical procedures as the cause of abnormal reaction of the patient)	1	E00-E07 (Disorders of thyroid gland)	3	H80-H83 (Diseases of inner ear)	4
N00-N08 (Glomerular diseases)	2	E65-E68 (Obesity and other hyperalimentation)	2	D65-D69 (Coagulation defects, purpura and other hemorrhagic conditions)	2	T08-T14 (Injuries to unspecified part of trunk, limb or body region)	1	H10-H13 (Disorders of conjunctiva)	2	W50-W64 (Exposure to animate mechanical forces)	1	S40-S49 (Injuries to the shoulder and upper arm)	1	S60-S69 (Injuries to the wrist and hand)	1	F10-F19 (Mental and behavioral disorders due to psychoactive substance use)	2	S80-S89 (Injuries to the knee and lower leg)	1	T00-T07 (Injuries involving multiple body regions)	1	W50-W64 (Exposure to animate mechanical forces)	1	T15-T19 (Effects of foreign body entering through natural orifice)	2	A00-A09 (Intestinal infectious diseases)	4
M86-M90 (Other osteopathies)	2	D70-D77 (Other diseases of blood and blood-forming organs)	2	A00-A09 (Intestinal infectious diseases)	2	T00-T07 (Injuries involving multiple body regions)	1	D70-D77 (Other diseases of blood and blood-forming organs)	2	T51-T65 (Toxic effects of substances chiefly nonmedicinal as to source)	1	N25-N29 (Other disorders of kidney and ureter)	1	N20-N23 (Urolithiasis)	1	E65-E68 (Obesity and other hyperalimentation)	2	S60-S69 (Injuries to the wrist and hand)	1	S60-S69 (Injuries to the wrist and hand)	1	W00-W19 (Falls)	1	S80-S89 (Injuries to the knee and lower leg)	2	T66-T78 (Other and unspecified effects of external causes)	3
M40-M43 (Deforming dorsopathies)	2	D37-D48 (Neoplasms of uncertain or unknown behavior [see note before D37])	2	W50-W64 (Exposure to animate mechanical forces)	1	S90-S99 (Injuries to the ankle and foot)	1	D65-D69 (Coagulation defects, purpura and other hemorrhagic conditions)	2	T08-T14 (Injuries to unspecified part of trunk, limb or body region)	1	M95-M99 (Other)	1	M95-M99 (Other)	1	D37-D48 (Neoplasms of uncertain or unknown behavior [see note before D37])	2	S40-S49 (Injuries to the shoulder and upper arm)	1	S00-S09 (Injuries to the head)	1	T36-T50 (Poisoning by drugs, medicaments and biological substances)	1	S60-S69 (Injuries to the wrist and hand)	2	T00-T07 (Injuries involving multiple body regions)	3
L40-L45 (Papulosquamous disorders)	2	C15-C26 (Digestive organs)	2	W00-W19 (Falls)	1	S80-S89 (Injuries to the knee and lower leg)	1	B35-B49 (Mycoses)	2	T00-T07 (Injuries involving multiple body regions)	1	M86-M90 (Other osteopathies)	1	M30-M36 (Systemic connective tissue disorders)	1	C81-C96 (Malignant neoplasms, stated or presumed to be primary)	2	S20-S29 (Injuries to the thorax)	1	N30-N39 (Other diseases of urinary system)	1	T08-T14 (Injuries to unspecified part of trunk, limb or body region)	1	S40-S49 (Injuries to the shoulder and upper arm)	2	S40-S49 (Injuries to the shoulder and upper arm)	3
K90-K93 (Other diseases of the digestive system)	2	B35-B49 (Mycoses)	2	T80-T88 (Complications of surgical and medical care, not elsewhere classified)	1	S60-S69 (Injuries to the wrist and hand)	1	A00-A09 (Intestinal infectious diseases)	2	S90-S99 (Injuries to the ankle and foot)	1	M45-M49 (Spondylopathies)	1	L50-L54 (Urticaria and erythema)	1	B00-B09 (Viral infections characterized by skin and mucous membrane lesions)	2	S00-S09 (Injuries to the head)	1	N00-N08 (Glomerular diseases)	1	T00-T07 (Injuries involving multiple body regions)	1	S20-S29 (Injuries to the thorax)	2	Q38-Q45 (Other congenital malformations of the digestive system)	3
I20-I25 (Ischemic heart diseases)	2	A00-A09 (Intestinal infectious diseases)	2	T51-T65 (Toxic effects of substances chiefly nonmedicinal as to source)	1	N00-N08 (Glomerular diseases)	1	T80-T88 (Complications of surgical and medical care, not elsewhere classified)	1	S70-S79 (Injuries to the hip and thigh)	1	M40-M43 (Deforming dorsopathies)	1	K50-K52 (Noninfective enteritis and colitis)	1	Y40-Y59 (Drugs, medicaments and biological substances causing adverse effects in therapeutic use)	1	N25-N29 (Other disorders of kidney and ureter)	1	L60-L75 (Disorders of skin appendages)	1	S80-S89 (Injuries to the knee and lower leg)	1	N00-N08 (Glomerular diseases)	2	N30-N39 (Other diseases of urinary system)	3
H60-H62 (Diseases of external ear)	2	Y40-Y59 (Drugs, medicaments and biological substances causing adverse effects in therapeutic use)	1	T00-T07 (Injuries involving multiple body regions)	1	M95-M99 (Other)	1	T51-T65 (Toxic effects of substances chiefly nonmedicinal as to source)	1	S60-S69 (Injuries to the wrist and hand)	1	M30-M36 (Systemic connective tissue disorders)	1	J09-J18 (Influenza and pneumonia)	1	T51-T65 (Toxic effects of substances chiefly nonmedicinal as to source)	1	N20-N23 (Urolithiasis)	1	K90-K93 (Other diseases of the digestive system)	1	S60-S69 (Injuries to the wrist and hand)	1	M30-M36 (Systemic connective tissue disorders)	2	M65-M68 (Disorders of synovium and tendon)	3
H15-H22 (Disorders of sclera, cornea, iris and ciliary body)	2	S80-S89 (Injuries to the knee and lower leg)	1	S90-S99 (Injuries to the ankle and foot)	1	M65-M68 (Disorders of synovium and tendon)	1	S80-S89 (Injuries to the knee and lower leg)	1	N30-N39 (Other diseases of urinary system)	1	M05-M14 (Inflammatory polyarthropathies)	1	I60-I69 (Cerebrovascular diseases)	1	T36-T50 (Poisoning by drugs, medicaments and biological substances)	1	M86-M90 (Other osteopathies)	1	K70-K77 (Diseases of liver)	1	S40-S49 (Injuries to the shoulder and upper arm)	1	M05-M14 (Inflammatory polyarthropathies)	2	M30-M36 (Systemic connective tissue disorders)	3
G60-G64 (Polyneuropathies and other disorders of the peripheral nervous system)	2	S60-S69 (Injuries to the wrist and hand)	1	S80-S89 (Injuries to the knee and lower leg)	1	M05-M14 (Inflammatory polyarthropathies)	1	S70-S79 (Injuries to the hip and thigh)	1	N25-N29 (Other disorders of kidney and ureter)	1	L60-L75 (Disorders of skin appendages)	1	H80-H83 (Diseases of inner ear)	1	T08-T14 (Injuries to unspecified part of trunk, limb or body region)	1	M65-M68 (Disorders of synovium and tendon)	1	J90-J94 (Other diseases of pleura)	1	Q38-Q45 (Other congenital malformations of the digestive system)	1	L60-L75 (Disorders of skin appendages)	2	M05-M14 (Inflammatory polyarthropathies)	3
F00-F09 (Organic, including symptomatic, mental disorders)	2	S20-S29 (Injuries to the thorax)	1	S60-S69 (Injuries to the wrist and hand)	1	L00-L08 (Infections of the skin and subcutaneous tissue)	1	S40-S49 (Injuries to the shoulder and upper arm)	1	N20-N23 (Urolithiasis)	1	L55-L59 (Radiation-related disorders of the skin and subcutaneous tissue)	1	H55-H59 (Other disorders of eye and adnexa)	1	S90-S99 (Injuries to the ankle and foot)	1	M40-M43 (Deforming dorsopathies)	1	J20-J22 (Other acute lower respiratory infections)	1	N20-N23 (Urolithiasis)	1	L40-L45 (Papulosquamous disorders)	2	L50-L54 (Urticaria and erythema)	3
E00-E07 (Disorders of thyroid gland)	2	S00-S09 (Injuries to the head)	1	S00-S09 (Injuries to the head)	1	K80-K87 (Disorders of gallbladder, biliary tract and pancreas)	1	N20-N23 (Urolithiasis)	1	M86-M90 (Other osteopathies)	1	L00-L08 (Infections of the skin and subcutaneous tissue)	1	H49-H52 (Disorders of ocular muscles, binocular movement, accommodation and refraction)	1	S40-S49 (Injuries to the shoulder and upper arm)	1	L80-L99 (Other disorders of the skin and subcutaneous tissue)	1	I26-I28 (Pulmonary heart disease and diseases of pulmonary circulation)	1	N17-N19 (Renal failure)	1	L00-L08 (Infections of the skin and subcutaneous tissue)	2	K50-K52 (Noninfective enteritis and colitis)	3
D60-D64 (Aplastic and other anemias)	2	Q38-Q45 (Other congenital malformations of the digestive system)	1	M65-M68 (Disorders of synovium and tendon)	1	J95-J99 (Other diseases of the respiratory system)	1	M70-M79 (Other soft tissue disorders)	1	M65-M68 (Disorders of synovium and tendon)	1	J95-J99 (Other diseases of the respiratory system)	1	H30-H36 (Disorders of choroid and retina)	1	S20-S29 (Injuries to the thorax)	1	L40-L45 (Papulosquamous disorders)	1	H40-H42 (Glaucoma)	1	M40-M43 (Deforming dorsopathies)	1	J09-J18 (Influenza and pneumonia)	2	K00-K14 (Diseases of oral cavity, salivary glands and jaws)	3
C60-C63 (Male genital organs)	2	N17-N19 (Renal failure)	1	M60-M63 (Disorders of muscles)	1	J30-J39 (Other diseases of upper respiratory tract)	1	M40-M43 (Deforming dorsopathies)	1	M60-M63 (Disorders of muscles)	1	J30-J39 (Other diseases of upper respiratory tract)	1	H00-H06 (Disorders of eyelid, lacrimal system and orbit)	1	Q38-Q45 (Other congenital malformations of the digestive system)	1	K50-K52 (Noninfective enteritis and colitis)	1	H30-H36 (Disorders of choroid and retina)	1	L40-L45 (Papulosquamous disorders)	1	I60-I69 (Cerebrovascular diseases)	2	J00-J06 (Acute upper respiratory infections)	3
T51-T65 (Toxic effects of substances chiefly nonmedicinal as to source)	1	N00-N08 (Glomerular diseases)	1	M40-M43 (Deforming dorsopathies)	1	J20-J22 (Other acute lower respiratory infections)	1	L55-L59 (Radiation-related disorders of the skin and subcutaneous tissue)	1	M40-M43 (Deforming dorsopathies)	1	I95-I99 (Other and unspecified disorders of the circulatory system)	1	G40-G47 (Episodic and paroxysmal disorders)	1	N25-N29 (Other disorders of kidney and ureter)	1	J95-J99 (Other diseases of the respiratory system)	1	G90-G99 (Other disorders of the nervous system)	1	J20-J22 (Other acute lower respiratory infections)	1	H15-H22 (Disorders of sclera, cornea, iris and ciliary body)	2	H90-H95 (Other disorders of ear)	3
T00-T07 (Injuries involving multiple body regions)	1	M86-M90 (Other osteopathies)	1	M15-M19 (Arthrosis)	1	I95-I99 (Other and unspecified disorders of the circulatory system)	1	L50-L54 (Urticaria and erythema)	1	M05-M14 (Inflammatory polyarthropathies)	1	H80-H83 (Diseases of inner ear)	1	F70-F79 (Mental retardation)	1	M95-M99 (Other)	1	H65-H75 (Diseases of middle ear and mastoid)	1	F20-F29 (Schizophrenia, schizotypal and delusional disorders)	1	J09-J18 (Influenza and pneumonia)	1	H00-H06 (Disorders of eyelid, lacrimal system and orbit)	2	H65-H75 (Diseases of middle ear and mastoid)	3
S40-S49 (Injuries to the shoulder and upper arm)	1	M30-M36 (Systemic connective tissue disorders)	1	M05-M14 (Inflammatory polyarthropathies)	1	I05-I09 (Chronic rheumatic heart diseases)	1	L00-L08 (Infections of the skin and subcutaneous tissue)	1	L60-L75 (Disorders of skin appendages)	1	H65-H75 (Diseases of middle ear and mastoid)	1	F30-F39 (Mood [affective] disorders)	1	M40-M43 (Deforming dorsopathies)	1	H55-H59 (Other disorders of eye and adnexa)	1	F10-F19 (Mental and behavioral disorders due to psychoactive substance use)	1	J00-J06 (Acute upper respiratory infections)	1	F60-F69 (Disorders of adult personality and behavior)	2	H55-H59 (Other disorders of eye and adnexa)	3
S00-S09 (Injuries to the head)	1	M20-M25 (Other joint disorders)	1	L40-L45 (Papulosquamous disorders)	1	H53-H54 (Visual disturbances and blindness)	1	K00-K14 (Diseases of oral cavity, salivary glands and jaws)	1	L20-L30 (Dermatitis and eczema)	1	H60-H62 (Diseases of external ear)	1	E65-E68 (Obesity and other hyperalimentation)	1	M05-M14 (Inflammatory polyarthropathies)	1	H53-H54 (Visual disturbances and blindness)	1	F00-F09 (Organic, including symptomatic, mental disorders)	1	I80-I89 (Diseases of veins, lymphatic vessels and lymph nodes, not elsewhere classified)	1	F10-F19 (Mental and behavioral disorders due to psychoactive substance use)	2	G20-G26 (Extrapyramidal and movement disorders)	3
N30-N39 (Other diseases of urinary system)	1	L60-L75 (Disorders of skin appendages)	1	I30-I52 (Other forms of heart disease)	1	H49-H52 (Disorders of ocular muscles, binocular movement, accommodation and refraction)	1	J20-J22 (Other acute lower respiratory infections)	1	K90-K93 (Other diseases of the digestive system)	1	H55-H59 (Other disorders of eye and adnexa)	1	D37-D48 (Neoplasms of uncertain or unknown behavior [see note before D37])	1	L50-L54 (Urticaria and erythema)	1	H49-H52 (Disorders of ocular muscles, binocular movement, accommodation and refraction)	1	E20-E35 (Disorders of other endocrine glands)	1	I70-I79 (Diseases of arteries, arterioles and capillaries)	1	F00-F09 (Organic, including symptomatic, mental disorders)	2	C60-C63 (Male genital organs)	3
N25-N29 (Other disorders of kidney and ureter)	1	K80-K87 (Disorders of gallbladder, biliary tract and pancreas)	1	H80-H83 (Diseases of inner ear)	1	H30-H36 (Disorders of choroid and retina)	1	I95-I99 (Other and unspecified disorders of the circulatory system)	1	K80-K87 (Disorders of gallbladder, biliary tract and pancreas)	1	H10-H13 (Disorders of conjunctiva)	1	B35-B49 (Mycoses)	1	L00-L08 (Infections of the skin and subcutaneous tissue)	1	H40-H42 (Glaucoma)	1	D70-D77 (Other diseases of blood and blood-forming organs)	1	I26-I28 (Pulmonary heart disease and diseases of pulmonary circulation)	1	D70-D77 (Other diseases of blood and blood-forming organs)	2	B00-B09 (Viral infections characterized by skin and mucous membrane lesions)	3
N20-N23 (Urolithiasis)	1	J00-J06 (Acute upper respiratory infections)	1	H65-H75 (Diseases of middle ear and mastoid)	1	G50-G59 (Nerve, nerve root and plexus disorders)	1	H80-H83 (Diseases of inner ear)	1	J95-J99 (Other diseases of the respiratory system)	1	D65-D69 (Coagulation defects, purpura and other hemorrhagic conditions)	1			K80-K87 (Disorders of gallbladder, biliary tract and pancreas)	1	H25-H28 (Disorders of lens)	1	D65-D69 (Coagulation defects, purpura and other hemorrhagic conditions)	1	I05-I09 (Chronic rheumatic heart diseases)	1	A50-A64 (Infections with a predominantly sexual mode of transmission)	2	Y83-Y84 (Surgical and other medical procedures as the cause of abnormal reaction of the patient)	2
M80-M85 (Disorders of bone density and structure)	1	I80-I89 (Diseases of veins, lymphatic vessels and lymph nodes, not elsewhere classified)	1	H60-H62 (Diseases of external ear)	1	E00-E07 (Disorders of thyroid gland)	1	H60-H62 (Diseases of external ear)	1	J00-J06 (Acute upper respiratory infections)	1	B00-B09 (Viral infections characterized by skin and mucous membrane lesions)	1			K50-K52 (Noninfective enteritis and colitis)	1	H15-H22 (Disorders of sclera, cornea, iris and ciliary body)	1	C43-C44 (Skin)	1	H55-H59 (Other disorders of eye and adnexa)	1	A15-A19 (Tuberculosis)	2	S90-S99 (Injuries to the ankle and foot)	2
M60-M63 (Disorders of muscles)	1	H55-H59 (Other disorders of eye and adnexa)	1	H55-H59 (Other disorders of eye and adnexa)	1	C81-C96 (Malignant neoplasms, stated or presumed to be primary)	1	H53-H54 (Visual disturbances and blindness)	1	I80-I89 (Diseases of veins, lymphatic vessels and lymph nodes, not elsewhere classified)	1					J95-J99 (Other diseases of the respiratory system)	1	G90-G99 (Other disorders of the nervous system)	1	C15-C26 (Digestive organs)	1	H49-H52 (Disorders of ocular muscles, binocular movement, accommodation and refraction)	1	A00-A09 (Intestinal infectious diseases)	2	S50-S59 (Injuries to the elbow and forearm)	2
M30-M36 (Systemic connective tissue disorders)	1	H53-H54 (Visual disturbances and blindness)	1	H30-H36 (Disorders of choroid and retina)	1	C30-C39 (Respiratory and intrathoracic organs)	1	H49-H52 (Disorders of ocular muscles, binocular movement, accommodation and refraction)	1	I70-I79 (Diseases of arteries, arterioles and capillaries)	1					J40-J47 (Chronic lower respiratory diseases)	1	G30-G32 (Other degenerative diseases of the nervous system)	1	B90-B94 (Sequelae of infectious and parasitic diseases)	1	H15-H22 (Disorders of sclera, cornea, iris and ciliary body)	1	Y83-Y84 (Surgical and other medical procedures as the cause of abnormal reaction of the patient)	1	S00-S09 (Injuries to the head)	2
M15-M19 (Arthrosis)	1	H49-H52 (Disorders of ocular muscles, binocular movement, accommodation and refraction)	1	E10-E14 (Diabetes mellitus)	1	B90-B94 (Sequelae of infectious and parasitic diseases)	1	H30-H36 (Disorders of choroid and retina)	1	H55-H59 (Other disorders of eye and adnexa)	1					J00-J06 (Acute upper respiratory infections)	1	E00-E07 (Disorders of thyroid gland)	1	B15-B19 (Viral hepatitis)	1	H10-H13 (Disorders of conjunctiva)	1	T66-T78 (Other and unspecified effects of external causes)	1	M86-M90 (Other osteopathies)	2
L80-L99 (Other disorders of the skin and subcutaneous tissue)	1	H25-H28 (Disorders of lens)	1	D70-D77 (Other diseases of blood and blood-forming organs)	1	B35-B49 (Mycoses)	1	H00-H06 (Disorders of eyelid, lacrimal system and orbit)	1	H49-H52 (Disorders of ocular muscles, binocular movement, accommodation and refraction)	1					I20-I25 (Ischemic heart diseases)	1	D60-D64 (Aplastic and other anemias)	1	A15-A19 (Tuberculosis)	1	H00-H06 (Disorders of eyelid, lacrimal system and orbit)	1	T36-T50 (Poisoning by drugs, medicaments and biological substances)	1	M70-M79 (Other soft tissue disorders)	2
L55-L59 (Radiation-related disorders of the skin and subcutaneous tissue)	1	H00-H06 (Disorders of eyelid, lacrimal system and orbit)	1	D37-D48 (Neoplasms of uncertain or unknown behavior [see note before D37])	1	B25-B34 (Other viral diseases)	1	G90-G99 (Other disorders of the nervous system)	1	H30-H36 (Disorders of choroid and retina)	1					I05-I09 (Chronic rheumatic heart diseases)	1	D37-D48 (Neoplasms of uncertain or unknown behavior [see note before D37])	1	A00-A09 (Intestinal infectious diseases)	1	F20-F29 (Schizophrenia, schizotypal and delusional disorders)	1	T08-T14 (Injuries to unspecified part of trunk, limb or body region)	1	L60-L75 (Disorders of skin appendages)	2
L20-L30 (Dermatitis and eczema)	1	G60-G64 (Polyneuropathies and other disorders of the peripheral nervous system)	1	C60-C63 (Male genital organs)	1			G60-G64 (Polyneuropathies and other disorders of the peripheral nervous system)	1	H15-H22 (Disorders of sclera, cornea, iris and ciliary body)	1					H90-H95 (Other disorders of ear)	1	C60-C63 (Male genital organs)	1			F00-F09 (Organic, including symptomatic, mental disorders)	1	S50-S59 (Injuries to the elbow and forearm)	1	L00-L08 (Infections of the skin and subcutaneous tissue)	2
K55-K63 (Other diseases of intestines)	1	G50-G59 (Nerve, nerve root and plexus disorders)	1	B90-B94 (Sequelae of infectious and parasitic diseases)	1			G50-G59 (Nerve, nerve root and plexus disorders)	1	H00-H06 (Disorders of eyelid, lacrimal system and orbit)	1					H60-H62 (Diseases of external ear)	1	C15-C26 (Digestive organs)	1			E65-E68 (Obesity and other hyperalimentation)	1	N20-N23 (Urolithiasis)	1	I60-I69 (Cerebrovascular diseases)	2
K50-K52 (Noninfective enteritis and colitis)	1	F40-F48 (Neurotic, stress-related and somatoform disorders)	1	B35-B49 (Mycoses)	1			G30-G32 (Other degenerative diseases of the nervous system)	1	G20-G26 (Extrapyramidal and movement disorders)	1					H53-H54 (Visual disturbances and blindness)	1	B35-B49 (Mycoses)	1			E00-E07 (Disorders of thyroid gland)	1	M86-M90 (Other osteopathies)	1	H40-H42 (Glaucoma)	2
J20-J22 (Other acute lower respiratory infections)	1	E50-E64 (Other nutritional deficiencies)	1					G20-G26 (Extrapyramidal and movement disorders)	1	F20-F29 (Schizophrenia, schizotypal and delusional disorders)	1					H30-H36 (Disorders of choroid and retina)	1	B25-B34 (Other viral diseases)	1			D65-D69 (Coagulation defects, purpura and other hemorrhagic conditions)	1	M65-M68 (Disorders of synovium and tendon)	1	G50-G59 (Nerve, nerve root and plexus disorders)	2
J00-J06 (Acute upper respiratory infections)	1	E10-E14 (Diabetes mellitus)	1					B90-B94 (Sequelae of infectious and parasitic diseases)	1	C60-C63 (Male genital organs)	1					H15-H22 (Disorders of sclera, cornea, iris and ciliary body)	1	B15-B19 (Viral hepatitis)	1			D50-D53 (Nutritional anemias)	1	M45-M49 (Spondylopathies)	1	F60-F69 (Disorders of adult personality and behavior)	2
I30-I52 (Other forms of heart disease)	1	E00-E07 (Disorders of thyroid gland)	1					B25-B34 (Other viral diseases)	1	C43-C44 (Skin)	1					H00-H06 (Disorders of eyelid, lacrimal system and orbit)	1	A15-A19 (Tuberculosis)	1			C81-C96 (Malignant neoplasms, stated or presumed to be primary)	1	K80-K87 (Disorders of gallbladder, biliary tract and pancreas)	1	F50-F59 (behavioral syndromes associated with physiological disturbances and physical factors)	2
I05-I09 (Chronic rheumatic heart diseases)	1	D60-D64 (Aplastic and other anemias)	1					B15-B19 (Viral hepatitis)	1	B90-B94 (Sequelae of infectious and parasitic diseases)	1					E10-E14 (Diabetes mellitus)	1	A00-A09 (Intestinal infectious diseases)	1			C15-C26 (Digestive organs)	1	J95-J99 (Other diseases of the respiratory system)	1	E20-E35 (Disorders of other endocrine glands)	2
H55-H59 (Other disorders of eye and adnexa)	1	D50-D53 (Nutritional anemias)	1					B00-B09 (Viral infections characterized by skin and mucous membrane lesions)	1	B35-B49 (Mycoses)	1					E00-E07 (Disorders of thyroid gland)	1					B90-B94 (Sequelae of infectious and parasitic diseases)	1	J90-J94 (Other diseases of pleura)	1	E00-E07 (Disorders of thyroid gland)	2
H30-H36 (Disorders of choroid and retina)	1	D00-D09 (In situ neoplasms)	1					A15-A19 (Tuberculosis)	1	B25-B34 (Other viral diseases)	1					D70-D77 (Other diseases of blood and blood-forming organs)	1					B25-B34 (Other viral diseases)	1	I70-I79 (Diseases of arteries, arterioles and capillaries)	1	D65-D69 (Coagulation defects, purpura and other hemorrhagic conditions)	2
H10-H13 (Disorders of conjunctiva)	1	C81-C96 (Malignant neoplasms, stated or presumed to be primary)	1							B15-B19 (Viral hepatitis)	1					D65-D69 (Coagulation defects, purpura and other hemorrhagic conditions)	1							I10-I15 (Hypertensive diseases)	1	D37-D48 (Neoplasms of uncertain or unknown behavior [see note before D37])	2
H00-H06 (Disorders of eyelid, lacrimal system and orbit)	1	C64-C68 (Urinary tract)	1							B00-B09 (Viral infections characterized by skin and mucous membrane lesions)	1					C76-C80 (Malignant neoplasms of ill-defined, secondary and unspecified sites)	1							H65-H75 (Diseases of middle ear and mastoid)	1	D00-D09 (In situ neoplasms)	2
G40-G47 (Episodic and paroxysmal disorders)	1	C60-C63 (Male genital organs)	1													C64-C68 (Urinary tract)	1							H53-H54 (Visual disturbances and blindness)	1	C43-C44 (Skin)	2
G30-G32 (Other degenerative diseases of the nervous system)	1	C43-C44 (Skin)	1													C43-C44 (Skin)	1							H49-H52 (Disorders of ocular muscles, binocular movement, accommodation and refraction)	1	B15-B19 (Viral hepatitis)	2
G20-G26 (Extrapyramidal and movement disorders)	1	C30-C39 (Respiratory and intrathoracic organs)	1													C15-C26 (Digestive organs)	1							H30-H36 (Disorders of choroid and retina)	1	Y40-Y59 (Drugs, medicaments and biological substances causing adverse effects in therapeutic use)	1
E20-E35 (Disorders of other endocrine glands)	1															A15-A19 (Tuberculosis)	1							H10-H13 (Disorders of conjunctiva)	1	W00-W19 (Falls)	1
E10-E14 (Diabetes mellitus)	1																							G90-G99 (Other disorders of the nervous system)	1	V20-V29 (Motorcycle rider injured in transport accident)	1
D65-D69 (Coagulation defects, purpura and other hemorrhagic conditions)	1																							G60-G64 (Polyneuropathies and other disorders of the peripheral nervous system)	1	T80-T88 (Complications of surgical and medical care, not elsewhere classified)	1
D37-D48 (Neoplasms of uncertain or unknown behavior [see note before D37])	1																							G30-G32 (Other degenerative diseases of the nervous system)	1	S80-S89 (Injuries to the knee and lower leg)	1
C64-C68 (Urinary tract)	1																							G20-G26 (Extrapyramidal and movement disorders)	1	S70-S79 (Injuries to the hip and thigh)	1
B25-B34 (Other viral diseases)	1																							E65-E68 (Obesity and other hyperalimentation)	1	S60-S69 (Injuries to the wrist and hand)	1
B00-B09 (Viral infections characterized by skin and mucous membrane lesions)	1																							D65-D69 (Coagulation defects, purpura and other hemorrhagic conditions)	1	S20-S29 (Injuries to the thorax)	1
A00-A09 (Intestinal infectious diseases)	1																							C43-C44 (Skin)	1	N60-N64 (Disorders of breast)	1
																								C15-C26 (Digestive organs)	1	N00-N08 (Glomerular diseases)	1
																								B90-B94 (Sequelae of infectious and parasitic diseases)	1	M45-M49 (Spondylopathies)	1
																										M20-M25 (Other joint disorders)	1
																										M15-M19 (Arthrosis)	1
																										L40-L45 (Papulosquamous disorders)	1
																										K90-K93 (Other diseases of the digestive system)	1
																										K80-K87 (Disorders of gallbladder, biliary tract and pancreas)	1
																										K55-K63 (Other diseases of intestines)	1
																										K40-K46 (Hernia)	1
																										J95-J99 (Other diseases of the respiratory system)	1
																										J20-J22 (Other acute lower respiratory infections)	1
																										J09-J18 (Influenza and pneumonia)	1
																										I30-I52 (Other forms of heart disease)	1
																										I05-I09 (Chronic rheumatic heart diseases)	1
																										H60-H62 (Diseases of external ear)	1
																										H49-H52 (Disorders of ocular muscles, binocular movement, accommodation and refraction)	1
																										H30-H36 (Disorders of choroid and retina)	1
																										H25-H28 (Disorders of lens)	1
																										H15-H22 (Disorders of sclera, cornea, iris and ciliary body)	1
																										G40-G47 (Episodic and paroxysmal disorders)	1
																										G30-G32 (Other degenerative diseases of the nervous system)	1
																										F70-F79 (Mental retardation)	1
																										F40-F48 (Neurotic, stress-related and somatoform disorders)	1
																										F30-F39 (Mood [affective] disorders)	1
																										F10-F19 (Mental and behavioral disorders due to psychoactive substance use)	1
																										D70-D77 (Other diseases of blood and blood-forming organs)	1
																										D55-D59 (Haemolytic anemias)	1
																										D50-D53 (Nutritional anemias)	1
																										C81-C96 (Malignant neoplasms, stated or presumed to be primary)	1
																										C64-C68 (Urinary tract)	1
																										C30-C39 (Respiratory and intrathoracic organs)	1
																										C15-C26 (Digestive organs)	1
																										A15-A19 (Tuberculosis)	1
