# Supplementary material for: Disease networks identify specific conditions and pleiotropy influencing multimorbidity in the general population
Source: Sci Rep. 2018 Oct 29;8:15970. doi: 10.1038/s41598-018-34361-3 (PMC6206057; doi:10.1038/s41598-018-34361-3)
Supplement: Supplementary file 6 — Table S5 [file 41598_2018_34361_MOESM6_ESM.xlsx]

## Sheet: Pathways common
Table S5. Enriched (FDR < 5%) Reactome pathway annotations in genes commonly perturbed in diabetic neuropathy, breast cancer and undernutrition.
	Entities found	Entities total	Ratio	P	FDR
Pathway
PPARA activates gene expression	3	177	0.013	0.000176	0.00278
Regulation of lipid metabolism by Peroxisome proliferator-activated receptor alpha (PPARalpha)	3	180	0.013	0.000185	0.00278
Metabolism of lipids	5	1320	0.097	0.000788	0.00788
Metabolism	7	3458	0.255	0.00153	0.0107
Transcriptional regulation of white adipocyte differentiation	2	108	0.008	0.0022	0.0132
Methylation of MeSeH for excretion	1	6	0	0.00398	0.0199
Physiological factors	1	13	0.001	0.0086	0.0344
Genes in common:
ACSS2
CORIN
INMT
ME1
PPARG
PTGDS
THRSP
