# Supplementary material for: Disease networks identify specific conditions and pleiotropy influencing multimorbidity in the general population
Source: Sci Rep. 2018 Oct 29;8:15970. doi: 10.1038/s41598-018-34361-3 (PMC6206057; doi:10.1038/s41598-018-34361-3)
Supplement: Supplementary file 7 — Table S6 [file 41598_2018_34361_MOESM7_ESM.xlsx]

## Sheet: Diseases-GWAS
Table S6. Diseases included in the GWAS analysis.
ICD9/10	Description	Cases	Controls
ICD9_code3_272	Disorders of lipoid metabolism	985	4003
ICD9_code3_401	Essential hypertension	850	4138
ICD9_code3_995	adverse effects not elsewhere classified	775	4213
ICD9_code3_346	Migraine	429	4559
ICD9_code3_472	Chronic pharyngitis and nasopharyngitis	380	4608
ICD9_code3_311	Depressive disorder, not elsewhere classified	374	4614
ICD9_code3_493	Asthma	265	4723
ICD9_code3_692	Contact dermatitis and other eczema	221	4767
ICD9_code3_250	Diabetes mellitus	217	4771
D50_D53	Nutritional anaemias	23	4965
F00_F99	Mental and behavioural disorders	467	4521
G00_G99	Diseases of the nervous system	578	4410
