# Supplementary material for: Disease networks identify specific conditions and pleiotropy influencing multimorbidity in the general population
Source: Sci Rep. 2018 Oct 29;8:15970. doi: 10.1038/s41598-018-34361-3 (PMC6206057; doi:10.1038/s41598-018-34361-3)
Supplement: Supplementary file 8 — Table S7 [file 41598_2018_34361_MOESM8_ESM.xlsx]

## Sheet: D50_D53-G00_G99
Table S7. Shared genetic factors between "Diseases of the nervous system" (G00-G99) and "Nutritional anemias" (D50-D53), and other human traits analyzed in the literature (GWASs)
SNP ID/chromosome position-change	Chromosome	Start (hg19)	End (hg19)	MAF cases G00-G99	MAF controls G00-G99	MAF cases D50-D53	MAF controls D50-D53	RefSeq gene	GWAS LD variants* and PubMed links						Traits
rs149927191	14	58620062	58620063	0.038	0.022	0.114	0.024	ARMH4
rs117114421	7	153514992	153514993	0.045	0.031	0.175	0.032	DPP6
rs184265653	22	24077326	24077327	0.027	0.014	0.114	0.015	ZNF70; GUSBP11
rs8180893	8	9394075	9394076	0.113	0.088	0.261	0.09	TNKS	rs6601327	rs6422354					Multiple myeloma; bone mineral density (significant LD in Europeans)
rs368197264	11	103490126	103490127	0.086	0.115	0.353	0.11	DYNC2H1
rs112975259	7	137107558	137107559	0.028	0.018	0.13	0.018	DGKI	rs3735025	rs320700					Schizophrenia; educational attainment
rs6903189	6	50231190	50231191	0.088	0.061	0.174	0.064	DEFB112	rs17665162	rs13212846					Obesity (significant LD in Europeans); dietary patterns (significant LD in Europeans)
rs7824539	8	134224717	134224718	0.13	0.106	0.318	0.107	WISP1	rs2929986						Endometriosis
rs527833255	7	68601519	68601520	0.069	0.095	0.312	0.091	AUTS2	rs34991987	rs6945541					Multiple, androgenetic alopecia
rs142430339	2	205878082	205878083	0.016	0.009	0.109	0.01	PARD3B	rs2335704						Tuberculosis
rs4968143	17	921473	921474	0.212	0.155	0.393	0.161	ABR
rs12774445	10	66148796	66148797	0.025	0.014	0.109	0.014	REEP3
rs13134140	4	182787817	182787818	0.206	0.172	0.409	0.175	TENM3	rs10520514	rs28625169					GxE interaction in diabetes-related; response to lithium treatment in bipolar disorder
rs34710531	4	71741279	71741280	0.037	0.059	0.196	0.055	GRSF1; MOB1B
rs57320831	8	2584224	2584225	0.022	0.011	0.087	0.012	LOC101927815; CSMD1
rs140916189	8	120050029	120050030	0.018	0.01	0.087	0.011	COLEC10	rs6469804; rs6993813	rs2450083	rs114755225	rs4424296	rs11995824	rs2062377	Bone mineral density (significant LD in Europeans)
rs78737136	2	12261488	12261489	0.027	0.014	0.087	0.015	LPIN1; MIR3681HG	rs17551536						Bronchopulmonary dysplasia
rs118043985	8	105784418	105784419	0.02	0.012	0.109	0.013	LRP12	rs977396						Metabolic side effects to antipsychotic drugs
rs149082438	3	37919182	37919183	0.065	0.048	0.196	0.049	CTDSPL	rs11129773	rs72862231	rs9311171				Behavioral disinhibition; disease course after sepsis; breast and prostate cancer
12:133418694:CAA:C	12	133418694	133418695	0.131	0.093	0.238	0.097	CHFR	rs3741489						Cognition in diabetes
rs139847626	5	76643505	76643506	0.023	0.009	0.043	0.01	PDE8B	rs1479567	rs62362510	rs6885099	rs2046045	rs4704397	rs163030	Multiple (significant LD in Europeans); morning person; thyroid function (significant LD in Europeans); dopamine-related effects (significant LD in Europeans)
22:17843936_CT_C	22	17843936	17843937	0.49	0.435	0.389	0.442	CECR2
rs7499944	16	86788335	86788336	0.425	0.37	0.174	0.377	LINC02188; FOXL1	rs4843416						Coronary heart disease
rs80004349	17	15228904	15228905	0.039	0.02	0.087	0.022	TEKT3	rs79121763	rs1380181	rs7217780				Resting heart rate and shared genetic predictors with all-cause mortality; QT interval; spontaneous preterm nirth
rs185991761	10	9576844	9576845	0.025	0.016	0.109	0.017	CELF2; LINC00709	rs4749884						Prostate cancer
rs12070208	1	234664365	234664366	0.032	0.022	0.13	0.022	TARBP1; LINC01354	rs271738						Schizophrenia compared with bipolar disorder
rs5028968	8	82912502	82912503	0.09	0.068	0.227	0.07	SNX16	rs5028968, rs10113213	rs7820074					Methotrexate response; nonsyndromic cleft lip
rs138289585	18	4478132	4478133	0.027	0.012	0.065	0.013	DLGAP1
rs9373414	6	144771730	144771731	0.25	0.212	0.435	0.216	UTRN	rs6570628	rs80298718					Traffic and peripheral arterial disease; facial morphology
rs73482259	18	77506394	77506395	0.077	0.099	0.283	0.096	CTDP1	rs4799088	rs56775891					Sporadic amyotrophic lateral sclerosis; Schizophrenia
rs4984396	15	95120255	95120256	0.023	0.015	0.109	0.015	MCTP2
*Significant LD in Iberian population of Spain and/or when considering all data from European populations (noted in traits column)
MAF: minor allele frequency
