# Supplementary material for: Disease networks identify specific conditions and pleiotropy influencing multimorbidity in the general population
Source: Sci Rep. 2018 Oct 29;8:15970. doi: 10.1038/s41598-018-34361-3 (PMC6206057; doi:10.1038/s41598-018-34361-3)
Supplement: Supplementary file 9 — Table S8 [file 41598_2018_34361_MOESM9_ESM.xlsx]

## Sheet: LD variants-GTEx
Table S8. Exploration of HaploReg and GTEx annotations for variants in LD with 31 shared genetic signals.
Chr	Position (hg38)	r2	D'	Query SNP	rsID	Allele (ref)	Allele (alt)	AFR	AMR	ASN	EUR	GERP_cons	SiPhy_cons	Chromatin_States	Chromatin_States_Imputed	Chromatin_Marks	DNAse	Proteins	eQTL	gwas	grasp	Motifs	GENCODE_id	GENCODE_name	GENCODE_direction	GENCODE_distance	RefSeq_id	RefSeq_name	RefSeq_direction	RefSeq_distance	dbSNP_functional_annotation	query_snp_rsid	Promoter_histone_marks	Enhancer_histone_marks
8	81976373	0	0	0	rs10113213	T	C	0.25	0.41	0.48	0.51	0	0			E048,H3K4me3_Pro		0	0	24709693,Response to methotrexate in juvenile idiopathic arthritis,3E-6	0	HNF1_3;HNF1_5;Nr2f2	ENSG00000254689.1	RP11-354A14.1	3	53179	NM_022133	SNX16	5	134086	0	rs10113213
4	181861392	0	0	0	rs10520514	T	A	0.12	0.35	0.13	0.39	1	1			E019,H3K27ac_Enh;E121,H3K27ac_Enh;E025,H3K4me1_Enh;E083,H3K4me1_Enh;E088,H3K4me1_Enh;E103,H3K4me1_Enh;E120,H3K4me1_Enh;E121,H3K4me1_Enh;E083,H3K4me3_Pro;E121,H3K4me3_Pro;E121,H3K9ac_Pro		0	0	24204828,Fasting insulin (interaction),5E-6;24204828,Homeostasis model assessment of insulin resistance (interaction),5E-6	0	AP-1_disc2;Hic1_3;NF-Y_disc1;NF-Y_known3;Pbx3_disc1;Pbx3_disc2;Pou2f2_known10;Pou2f2_known11;Pou2f2_known7;RFX5_disc2;TATA_disc6	ENSG00000177822.3	AC108142.1	3	13045	NR_027107	MGC45800	3	277612	0	rs10520514
3	37813623	0	0	0	rs11129773	C	T	0.03	0.03	0	0.05	0	0	E011,7_Enh;E029,7_Enh;E030,7_Enh;E031,7_Enh;E076,7_Enh;E083,7_Enh;E088,7_Enh;E110,7_Enh;E116,7_Enh;E124,7_Enh	E030,17_EnhW2	E011,H3K4me1_Enh;E017,H3K4me1_Enh;E023,H3K4me1_Enh;E029,H3K4me1_Enh;E030,H3K4me1_Enh;E032,H3K4me1_Enh;E050,H3K4me1_Enh;E051,H3K4me1_Enh;E067,H3K4me1_Enh;E068,H3K4me1_Enh;E069,H3K4me1_Enh;E071,H3K4me1_Enh;E074,H3K4me1_Enh;E076,H3K4me1_Enh;E077,H3K4me1_Enh;E078,H3K4me1_Enh;E083,H3K4me1_Enh;E084,H3K4me1_Enh;E085,H3K4me1_Enh;E088,H3K4me1_Enh;E092,H3K4me1_Enh;E101,H3K4me1_Enh;E102,H3K4me1_Enh;E105,H3K…	E116	GM12878,EBF1,HudsonAlpha,None;GM12878,EBF1,Stanford,None	0	23942779,Illicit drug use,8E-6	0	HMG-IY_2;LBP-1_1;NF-I_1;Zfp105	ENSG00000235257.2	AC093415.2	0	0	NM_002207	ITGA9	0	0	INT	rs11129773		ESDR, BLD, GI, HRT, LNG
4	181972470	0	0	0	rs114755225	C	T	0	0.01	0	0.03	0	0	E025,7_Enh;E028,7_Enh;E057,7_Enh;E058,7_Enh;E119,7_Enh;E126,7_Enh;E127,7_Enh	E028,15_EnhAF;E057,17_EnhW2;E119,17_EnhW2;E127,17_EnhW2	E003,H3K27ac_Enh;E049,H3K27ac_Enh;E119,H3K27ac_Enh;E121,H3K27ac_Enh;E125,H3K27ac_Enh;E127,H3K27ac_Enh;E129,H3K27ac_Enh;E013,H3K4me1_Enh;E015,H3K4me1_Enh;E025,H3K4me1_Enh;E026,H3K4me1_Enh;E028,H3K4me1_Enh;E049,H3K4me1_Enh;E052,H3K4me1_Enh;E055,H3K4me1_Enh;E057,H3K4me1_Enh;E058,H3K4me1_Enh;E065,H3K4me1_Enh;E079,H3K4me1_Enh;E119,H3K4me1_Enh;E120,H3K4me1_Enh;E121,H3K4me1_Enh;E127,H3K4me1_Enh;E129,H3K…		0	0	0	0	CDP_1;Pax-4_4;Pax-4_5;Pou1f1_2;SRF_known3	ENSG00000177822.3	AC108142.1	0	0	NR_027107	MGC45800	3	166534	0	rs114755225		FAT, BRST, SKIN
8	119000461	0	0	0	rs11995824	C	G	0.91	0.52	0.61	0.57	0	0	E025,7_Enh;E083,7_Enh	E023,17_EnhW2;E083,22_PromP;E095,19_DNase	E013,H3K27ac_Enh;E095,H3K27ac_Enh;E098,H3K27ac_Enh;E104,H3K27ac_Enh;E017,H3K4me1_Enh;E023,H3K4me1_Enh;E025,H3K4me1_Enh;E083,H3K4me1_Enh;E095,H3K4me1_Enh;E105,H3K4me1_Enh;E017,H3K9ac_Pro	E083	0	GTEx2015_v6,Heart_Left_Ventricle,COLEC10,8.60570846040655e-15	19801982,Bone mineral density (hip),7E-9	21829388,Gene expression of SPG3A in blood,4.1E-06	Gm397;NF-I_1	ENSG00000184374.2	COLEC10	0	0	NM_002546	TNFRSF11B	5	48316	0	rs11995824		FAT, HRT
6	50333387	0	0	0	rs13212846	A	C	0.02	0.06	0	0.07	0	0			E002,H3K4me3_Pro;E008,H3K9ac_Pro		0	0	0	0	Pou2f2_known8;TFIIA	ENSG00000233470.1	RP11-524K22.1	5	180647	NM_001037498	DEFB112	5	284735	0	rs13212846
17	15289739	0	0	0	rs1380181	A	G	0.91	0.71	0.81	0.72	0	0	E005,7_Enh;E006,7_Enh;E017,7_Enh;E023,7_Enh;E025,7_Enh;E114,1_TssA;E117,2_TssAFlnk;E122,7_Enh;E123,7_Enh;E125,7_Enh;E126,7_Enh;E129,2_TssAFlnk	E005,19_DNase;E006,17_EnhW2;E013,19_DNase;E017,19_DNase;E022,19_DNase;E023,14_EnhA2;E025,14_EnhA2;E026,15_EnhAF;E049,17_EnhW2;E052,18_EnhAc;E055,19_DNase;E056,19_DNase;E058,19_DNase;E059,19_DNase;E063,19_DNase;E065,19_DNase;E078,19_DNase;E079,19_DNase;E083,19_DNase;E087,19_DNase;E091,19_DNase;E094,19_DNase;E095,19_DNase;E096,19_DNase;E097,19_DNase;E098,19_DNase;E109,22_PromP;E110,22_PromP;E114,13…	E005,H3K4me1_Enh;E006,H3K4me1_Enh;E017,H3K4me1_Enh;E023,H3K4me1_Enh;E025,H3K4me1_Enh;E049,H3K4me1_Enh;E052,H3K4me1_Enh;E055,H3K4me1_Enh;E056,H3K4me1_Enh;E063,H3K4me1_Enh;E076,H3K4me1_Enh;E078,H3K4me1_Enh;E079,H3K4me1_Enh;E083,H3K4me1_Enh;E088,H3K4me1_Enh;E094,H3K4me1_Enh;E095,H3K4me1_Enh;E096,H3K4me1_Enh;E103,H3K4me1_Enh;E105,H3K4me1_Enh;E106,H3K4me1_Enh;E109,H3K4me1_Enh;E110,H3K4me1_Enh;E114,H3K…	E006;E017;E083;E094;E098;E114;E117;E122;E125;E128	HEK293(b),KAP1,UCD,None;U2OS,KAP1,Stanford,None;U2OS,SETDB1,UCD,None	0	23166209,QT interval,3E-7	0	Foxa_known2;Foxj1_2;Foxj2_1;Foxp1;Nkx2_1	ENSG00000237377.2	AC005703.2	5	10261	NM_031898	TEKT3	3	14071	0	rs1380181	LNG, CRVX, BONE	ESDR, LNG, FAT, VAS, BLD, BRN, SKIN
5	77232197	0	0	0	rs1479567	G	A	0.78	0.54	0.84	0.42	0	0	E029,7_Enh;E035,7_Enh;E036,7_Enh;E050,7_Enh;E051,7_Enh;E068,7_Enh;E072,7_Enh;E082,7_Enh;E087,7_Enh;E124,7_Enh	E029,15_EnhAF;E030,17_EnhW2;E031,17_EnhW2;E035,17_EnhW2;E036,17_EnhW2;E050,18_EnhAc;E051,17_EnhW2;E067,17_EnhW2;E068,17_EnhW2;E069,17_EnhW2;E073,17_EnhW2;E074,17_EnhW2;E124,14_EnhA2	E010,H3K4me1_Enh;E011,H3K4me1_Enh;E025,H3K4me1_Enh;E029,H3K4me1_Enh;E030,H3K4me1_Enh;E035,H3K4me1_Enh;E036,H3K4me1_Enh;E046,H3K4me1_Enh;E049,H3K4me1_Enh;E050,H3K4me1_Enh;E051,H3K4me1_Enh;E063,H3K4me1_Enh;E065,H3K4me1_Enh;E067,H3K4me1_Enh;E068,H3K4me1_Enh;E071,H3K4me1_Enh;E072,H3K4me1_Enh;E073,H3K4me1_Enh;E074,H3K4me1_Enh;E081,H3K4me1_Enh;E082,H3K4me1_Enh;E087,H3K4me1_Enh;E104,H3K4me1_Enh;E124,H3K…		0	GTEx2015_v6,Thyroid,CTC-564N23.2,4.38582964300847e-07;GTEx2015_v6,Thyroid,PDE8B,1.74594922547167e-34;GTEx2015_v6,Thyroid,WDR41,3.8452662199306e-08;GTEx2015_v6,Thyroid,ZBED3,1.43886995008755e-09;Westra2013,Whole_Blood,WDR41,1.648392110620269E-13	0	0	SIX5_disc3;TEF-1_2	ENSG00000113231.9	PDE8B	0	0	NM_003719	PDE8B	0	0	INT	rs1479567		BLD, BRN, PANC
5	77485646	0	0	0	rs163030	A	C	0.88	0.68	0.59	0.48	1	1			E018,H3K9ac_Pro;E047,H3K9ac_Pro;E063,H3K9ac_Pro;E076,H3K9ac_Pro;E088,H3K9ac_Pro;E050,H3K27ac_Enh;E058,H3K27ac_Enh;E069,H3K27ac_Enh;E071,H3K27ac_Enh;E124,H3K27ac_Enh;E127,H3K27ac_Enh;E052,H3K4me1_Enh;E059,H3K4me1_Enh;E067,H3K4me1_Enh;E068,H3K4me1_Enh;E071,H3K4me1_Enh;E087,H3K4me1_Enh;E109,H3K4me1_Enh;E119,H3K4me1_Enh		0	Koopman2014,Heart,WDR41,2.45E-05;Lappalainen2013,Lymphoblastoid_EUR_exonlevel,ENSG00000113231.9_76722270_76725632,4.33749742259078e-23;Lappalainen2013,Lymphoblastoid_EUR_exonlevel,ENSG00000164253.8_76733161_76733249,3.1068844794626e-06;Lappalainen2013,Lymphoblastoid_EUR_exonlevel,ENSG00000164253.8_76734065_76734186,8.51964122237775e-06;Lappalainen2013,Lymphoblastoid_EUR_genelevel,PDE8B,2.17807007…	21502949,Caudate nucleus volume,2E-7	21829388,Gene expression of WDR41 in blood,4.1E-07;22685416,Gene expression of WDR41 (probeID ILMN_1778488) in cerebellum in Alzheimer's disease cases and controls,1.956E-15;22685416,Gene expression of WDR41 (probeID ILMN_1778488) in cerebellum in Alzheimer's disease cases,2.018E-11;22685416,Gene expression of WDR41 (probeID ILMN_1778488) in cerebellum in Progressive Supranuclear Palsy cases,0.00…	Irx	ENSG00000164253.8	WDR41	0	0	NM_018268	WDR41	0	0	INT	rs163030
2	12112224	0	0	0	rs17551536	A	G	0.24	0.09	0.01	0.17	0	0	E051,7_Enh		E006,H3K4me1_Enh;E025,H3K4me1_Enh;E027,H3K4me1_Enh;E032,H3K4me1_Enh;E036,H3K4me1_Enh;E037,H3K4me1_Enh;E039,H3K4me1_Enh;E040,H3K4me1_Enh;E041,H3K4me1_Enh;E043,H3K4me1_Enh;E047,H3K4me1_Enh;E051,H3K4me1_Enh;E053,H3K4me1_Enh;E055,H3K4me1_Enh;E056,H3K4me1_Enh;E068,H3K4me1_Enh;E069,H3K4me1_Enh;E081,H3K4me1_Enh;E092,H3K4me1_Enh;E096,H3K4me1_Enh;E112,H3K4me1_Enh;E115,H3K4me1_Enh;E125,H3K4me1_Enh;E011,H3K…		0	0	23897914,Bronchopulmonary dysplasia,5E-6	21886157,Serum concentration of glycochenodeoxycholate,6.40E-04	0	ENSG00000224184.1	AC096559.1	0	0	NR_036226	MIR4262	5	275237	INT	rs17551536		BLD
6	50307545	0	0	0	rs17665162	T	C	0.02	0.18	0.04	0.05	0	0			E011,H3K4me1_Enh;E012,H3K4me1_Enh;E014,H3K27ac_Enh;E016,H3K27ac_Enh		0	0	0	0	TAL1_disc1	ENSG00000233470.1	RP11-524K22.1	5	206489	NM_001037498	DEFB112	5	258893	0	rs17665162
5	77239986	0	0	0	rs2046045	T	G	0.78	0.55	0.84	0.43	0	0			E007,H3K27ac_Enh;E073,H3K27ac_Enh;E080,H3K27ac_Enh;E073,H3K4me1_Enh;E087,H3K4me1_Enh;E096,H3K4me3_Pro		0	GTEx2015_v6,Thyroid,CTC-564N23.2,1.41188380221624e-07;GTEx2015_v6,Thyroid,PDE8B,2.78548534229353e-34;GTEx2015_v6,Thyroid,WDR41,9.72168184350081e-09;GTEx2015_v6,Thyroid,ZBED3,2.69854873027585e-10;Westra2013,Whole_Blood,WDR41,9.091772341952522E-13	22494929,Thyroid function,3E-27	20037589,PC ae C32:2 / PC aa C32:0,2.10E-07;20037589,PC ae C32:2,1.20E-04;20502693,Gene expression of WDR41 in peripheral blood monocytes,6.80E-06	Nkx2_4	ENSG00000113231.9	PDE8B	0	0	NM_003719	PDE8B	0	0	INT	rs2046045
8	118995181	0	0	0	rs2062377	T	A	0.87	0.57	0.74	0.6	0	0	E009,7_Enh;E013,7_Enh;E025,7_Enh;E026,7_Enh;E049,7_Enh;E083,7_Enh;E106,7_Enh;E125,7_Enh;E128,7_Enh;E129,7_Enh	E005,19_DNase;E006,19_DNase;E009,19_DNase;E011,19_DNase;E013,22_PromP;E017,19_DNase;E023,17_EnhW2;E025,14_EnhA2;E026,14_EnhA2;E028,19_DNase;E049,14_EnhA2;E052,17_EnhW2;E055,19_DNase;E056,19_DNase;E065,18_EnhAc;E078,19_DNase;E083,13_EnhA1;E086,19_DNase;E095,17_EnhW2;E100,19_DNase;E104,19_DNase;E106,22_PromP;E114,19_DNase;E117,19_DNase;E118,19_DNase;E119,19_DNase;E120,18_EnhAc;E121,14_EnhA2;E122,19…	E009,H3K4me1_Enh;E013,H3K4me1_Enh;E014,H3K4me1_Enh;E017,H3K4me1_Enh;E020,H3K4me1_Enh;E025,H3K4me1_Enh;E026,H3K4me1_Enh;E049,H3K4me1_Enh;E065,H3K4me1_Enh;E083,H3K4me1_Enh;E095,H3K4me1_Enh;E104,H3K4me1_Enh;E121,H3K4me1_Enh;E125,H3K4me1_Enh;E129,H3K4me1_Enh;E011,H3K9ac_Pro;E026,H3K9ac_Pro;E083,H3K9ac_Pro;E121,H3K9ac_Pro;E013,H3K27ac_Enh;E026,H3K27ac_Enh;E066,H3K27ac_Enh;E095,H3K27ac_Enh;E104,H3K27ac…	E083;E117;E125	0	GTEx2015_v6,Heart_Left_Ventricle,COLEC10,1.10904207633299e-17	19801982,Bone mineral density (spine),4E-16;22504420,Bone mineral density,3E-39;23437003,Bone mineral density,1E-7	21829388,Gene expression of SPG3A in blood,1.1E-06	Irf_disc3;Nanog_disc4;Sox_3;Sox_4	ENSG00000184374.2	COLEC10	5	270	NM_002546	TNFRSF11B	5	43036	0	rs2062377		ESDR, FAT, STRM, HRT, GI, BRN, LNG, BONE
2	205000109	0	0	0	rs2335704	C	A	0.84	0.9	0.99	0.85	0	0			E010,H3K4me1_Enh;E087,H3K4me1_Enh;E097,H3K4me1_Enh;E012,H3K27ac_Enh;E103,H3K9ac_Pro		0	0	20694014,Tuberculosis,2E-6	0	0	ENSG00000116117.13	PARD3B	0	0	NM_057177	PARD3B	0	0	INT	rs2335704
8	119051303	0	0	0	rs2450083	T	C	0.8	0.5	0.66	0.53	0	0	E009,7_Enh;E010,7_Enh;E023,7_Enh;E025,7_Enh;E026,7_Enh;E049,7_Enh;E061,7_Enh;E117,7_Enh;E125,7_Enh;E126,7_Enh;E127,7_Enh;E129,7_Enh	E013,18_EnhAc;E017,18_EnhAc;E023,15_EnhAF;E025,14_EnhA2;E026,15_EnhAF;E027,18_EnhAc;E028,15_EnhAF;E049,15_EnhAF;E052,15_EnhAF;E058,18_EnhAc;E114,18_EnhAc;E117,14_EnhA2;E119,15_EnhAF;E120,18_EnhAc;E121,18_EnhAc;E122,15_EnhAF;E125,13_EnhA1;E126,14_EnhA2;E127,15_EnhAF;E128,15_EnhAF;E129,13_EnhA1	E006,H3K27ac_Enh;E026,H3K27ac_Enh;E055,H3K27ac_Enh;E056,H3K27ac_Enh;E058,H3K27ac_Enh;E061,H3K27ac_Enh;E117,H3K27ac_Enh;E119,H3K27ac_Enh;E122,H3K27ac_Enh;E125,H3K27ac_Enh;E126,H3K27ac_Enh;E127,H3K27ac_Enh;E128,H3K27ac_Enh;E129,H3K27ac_Enh;E009,H3K4me1_Enh;E010,H3K4me1_Enh;E011,H3K4me1_Enh;E013,H3K4me1_Enh;E014,H3K4me1_Enh;E017,H3K4me1_Enh;E023,H3K4me1_Enh;E024,H3K4me1_Enh;E025,H3K4me1_Enh;E026,H3K…	E059;E081;E117	0	GTEx2015_v6,Heart_Left_Ventricle,COLEC10,1.36929625521918e-07	24945404,Bone mineral density (paediatric skull),2E-11;24945404,Bone mineral density (paediatric skull),3E-8	0	Cphx;Foxp1	ENSG00000184374.2	COLEC10	0	0	NM_006438	COLEC10	5	15880	0	rs2450083		ESDR, FAT, STRM, SKIN, CRVX, BRN, BONE
1	234527144	0	0	0	rs271738	G	A	0.72	0.59	0.97	0.37	1	1	E030,7_Enh;E088,7_Enh;E092,7_Enh;E103,7_Enh;E123,7_Enh	E010,19_DNase;E030,18_EnhAc;E067,19_DNase;E068,19_DNase;E069,17_EnhW2;E071,18_EnhAc;E072,19_DNase;E073,17_EnhW2;E074,19_DNase;E076,17_EnhW2;E081,17_EnhW2;E083,19_DNase;E086,19_DNase;E088,18_EnhAc	E009,H3K4me1_Enh;E010,H3K4me1_Enh;E013,H3K4me1_Enh;E027,H3K4me1_Enh;E029,H3K4me1_Enh;E030,H3K4me1_Enh;E031,H3K4me1_Enh;E039,H3K4me1_Enh;E053,H3K4me1_Enh;E061,H3K4me1_Enh;E063,H3K4me1_Enh;E066,H3K4me1_Enh;E067,H3K4me1_Enh;E068,H3K4me1_Enh;E071,H3K4me1_Enh;E072,H3K4me1_Enh;E073,H3K4me1_Enh;E074,H3K4me1_Enh;E076,H3K4me1_Enh;E077,H3K4me1_Enh;E078,H3K4me1_Enh;E081,H3K4me1_Enh;E083,H3K4me1_Enh;E084,H3K…	E081;E082;E088;E089;E090;E097;E120	0	GTEx2015_v6,Artery_Aorta,RP5-855F14.1,8.68044632350131e-12;GTEx2015_v6,Artery_Tibial,RP5-855F14.1,4.52576205149283e-11;GTEx2015_v6,Esophagus_Muscularis,RP5-855F14.1,9.32802132409243e-10;GTEx2015_v6,Lung,RP5-855F14.1,9.08095717906153e-06;GTEx2015_v6,Muscle_Skeletal,RP5-855F14.1,7.21161745472393e-10;GTEx2015_v6,Nerve_Tibial,RP5-855F14.1,4.3661630204411e-06;GTEx2015_v6,Skin_Sun_Exposed_Lower_leg,RP5…	22688191,Bipolar disorder,5E-6	21886157,Serum ratio of (3-hydroxybutyrate (BHBA))/(levulinate (4-oxovalerate)),2.60E-05	Pax-2_3;Pax-3_1	ENSG00000231768.1	RP5-855F14.1	3	746	NR_038426	LOC100506795	3	745	0	rs271738		BLD, LNG, GI
4	181855624	0	0	0	rs28625169	C	T	0.14	0.62	0.26	0.67	0	0	E023,7_Enh;E025,7_Enh;E028,7_Enh;E052,7_Enh;E057,7_Enh;E061,7_Enh;E119,7_Enh;E127,7_Enh	E023,19_DNase;E025,19_DNase;E027,19_DNase;E028,19_DNase;E057,19_DNase;E058,19_DNase;E061,19_DNase;E119,19_DNase;E127,17_EnhW2	E023,H3K4me1_Enh;E025,H3K4me1_Enh;E028,H3K4me1_Enh;E052,H3K4me1_Enh;E057,H3K4me1_Enh;E058,H3K4me1_Enh;E059,H3K4me1_Enh;E061,H3K4me1_Enh;E068,H3K4me1_Enh;E083,H3K4me1_Enh;E119,H3K4me1_Enh;E127,H3K4me1_Enh;E119,H3K27ac_Enh;E127,H3K27ac_Enh	E057;E119	MCF10A-Er-Src,STAT3,Harvard(Weissman),EtOH_0.01pct_4hr;MCF10A-Er-Src,STAT3,Stanford,EtOH_0.01pct_12hr	0	0	0	E2F_disc6;Sox_2	ENSG00000177822.3	AC108142.1	3	18813	NR_027107	MGC45800	3	283380	0	rs28625169		FAT, BRST, MUS, SKIN
8	133199283	0	0	0	rs2929986	C	T	0.24	0.34	0.61	0.4	0	0	E005,6_EnhG;E081,7_Enh;E083,7_Enh;E089,7_Enh;E090,7_Enh;E092,6_EnhG;E093,7_Enh;E104,7_Enh;E105,7_Enh;E111,6_EnhG;E112,7_Enh;E115,7_Enh;E121,7_Enh	E053,17_EnhW2;E054,19_DNase;E067,19_DNase;E070,17_EnhW2;E080,15_EnhAF;E081,13_EnhA1;E082,15_EnhAF;E083,14_EnhA2;E084,17_EnhW2;E085,17_EnhW2;E089,15_EnhAF;E090,13_EnhA1;E091,15_EnhAF;E092,15_EnhAF;E093,15_EnhAF;E108,18_EnhAc;E111,17_EnhW2;E112,15_EnhAF;E115,17_EnhW2;E121,15_EnhAF	E005,H3K27ac_Enh;E044,H3K27ac_Enh;E067,H3K27ac_Enh;E071,H3K27ac_Enh;E072,H3K27ac_Enh;E073,H3K27ac_Enh;E089,H3K27ac_Enh;E090,H3K27ac_Enh;E092,H3K27ac_Enh;E093,H3K27ac_Enh;E099,H3K27ac_Enh;E105,H3K27ac_Enh;E111,H3K27ac_Enh;E113,H3K27ac_Enh;E115,H3K27ac_Enh;E121,H3K27ac_Enh;E005,H3K4me1_Enh;E013,H3K4me1_Enh;E027,H3K4me1_Enh;E034,H3K4me1_Enh;E052,H3K4me1_Enh;E058,H3K4me1_Enh;E071,H3K4me1_Enh;E079,H3K…	E050;E081;E090	0	GTEx2015_v6,Muscle_Skeletal,WISP1,3.08916626305205e-06;Westra2013,Whole_Blood,NDRG1,2.116806823753094E-5	0	21829388,Gene expression of NDRG1 in blood,7.0E-04	TEF-1_2	ENSG00000104415.8	WISP1	0	0	NM_003882	WISP1	0	0	INT	rs2929986		ESDR, BRN, HRT, MUS, GI, THYM, BLD
7	137364731	0	0	0	rs320700	G	A	0.74	0.64	0.71	0.65	0	0			E011,H3K4me3_Pro;E094,H3K4me3_Pro		0	GTEx2015_v6,Nerve_Tibial,PTN,3.73687127670434e-09;GTEx2015_v6,Thyroid,AC078842.3,1.13617837796999e-17;GTEx2015_v6,Thyroid,PTN,1.29002772342839e-08	0	0	Ik-2_1;Ik-3;LUN-1;Mxi1_disc1	ENSG00000228031.1	AC078842.3	5	10247	NM_002825	PTN	5	20930	0	rs320700
7	69130239	0	0	0	rs34991987	CA	C	0.9	0.64	0.98	0.57	0	0	E010,7_Enh;E012,7_Enh		E002,H3K4me3_Pro;E096,H3K4me3_Pro;E007,H3K4me1_Enh;E009,H3K4me1_Enh;E010,H3K4me1_Enh;E012,H3K4me1_Enh;E019,H3K4me1_Enh;E053,H3K4me1_Enh;E012,H3K27ac_Enh;E038,H3K9ac_Pro		0	0	0	0	0	ENSG00000200189.1	U6	3	4862	NM_001127231	AUTS2	5	468677	0	rs34991987		ESDR
7	137390098	0	0	0	rs3735025	T	C	0.09	0.35	0.27	0.34	1	0	E018,7_Enh;E069,7_Enh;E071,7_Enh;E088,7_Enh;E092,7_Enh	E005,19_DNase;E067,17_EnhW2;E068,17_EnhW2;E071,22_PromP;E072,17_EnhW2;E074,17_EnhW2	E012,H3K27ac_Enh;E013,H3K27ac_Enh;E084,H3K27ac_Enh;E085,H3K27ac_Enh;E092,H3K27ac_Enh;E101,H3K27ac_Enh;E106,H3K27ac_Enh;E015,H3K4me1_Enh;E018,H3K4me1_Enh;E049,H3K4me1_Enh;E069,H3K4me1_Enh;E071,H3K4me1_Enh;E077,H3K4me1_Enh;E083,H3K4me1_Enh;E088,H3K4me1_Enh;E092,H3K4me1_Enh;E071,H3K4me3_Pro;E077,H3K4me3_Pro	E006;E083;E120;E123	0	GTEx2015_v6,Nerve_Tibial,PTN,9.50941482379061e-10;GTEx2015_v6,Thyroid,AC078842.3,1.64327008673502e-19;GTEx2015_v6,Thyroid,PTN,5.6981840993096e-08	25056061,Schizophrenia,3E-9	0	0	ENSG00000157680.9	DGKI	0	0	NM_004717	DGKI	0	0	U3	rs3735025		IPSC, BRN, LNG, GI
12	132841216	0	0	0	rs3741489	T	C	0.24	0.15	0.46	0.04	0	0			E007,H3K9ac_Pro;E049,H3K9ac_Pro;E075,H3K9ac_Pro;E011,H3K27ac_Enh;E043,H3K27ac_Enh;E055,H3K27ac_Enh;E056,H3K27ac_Enh;E093,H3K27ac_Enh;E113,H3K27ac_Enh;E124,H3K27ac_Enh;E059,H3K4me3_Pro;E077,H3K4me1_Enh;E093,H3K4me1_Enh;E096,H3K4me1_Enh;E098,H3K4me1_Enh;E112,H3K4me1_Enh		0	0	24684796,Cognitive function,2E-6	0	BCL_disc1;ELF1_disc1;Egr-1_disc2;Ets_disc2;Ets_known4;Ets_known8;Nrf-2_1;Nrf1_disc2;PU.1_disc1;PU.1_known3;Pax-5_disc4;TATA_disc5	ENSG00000257072.1	RP11-46H11.10	0	0	NM_001161345	CHFR	0	0	U3	rs3741489
8	119001037	0	0	0	rs4424296	C	T	0.83	0.52	0.61	0.54	0	0			E013,H3K27ac_Enh;E055,H3K27ac_Enh;E023,H3K4me1_Enh;E025,H3K4me1_Enh;E083,H3K4me1_Enh;E095,H3K4me1_Enh		0	GTEx2015_v6,Heart_Left_Ventricle,COLEC10,2.15231931545483e-15	24249740,Bone mineral density,9E-14	0	0	ENSG00000184374.2	COLEC10	0	0	NM_002546	TNFRSF11B	5	48892	0	rs4424296
5	77222617	0	0	0	rs4704397	G	A	0.87	0.56	0.84	0.42	0	0	E104,7_Enh		E005,H3K4me1_Enh;E013,H3K4me1_Enh;E063,H3K4me1_Enh;E065,H3K4me1_Enh;E083,H3K4me1_Enh;E098,H3K4me1_Enh;E104,H3K4me1_Enh;E005,H3K9ac_Pro;E038,H3K9ac_Pro;E065,H3K27ac_Enh;E072,H3K27ac_Enh		0	GTEx2015_v6,Thyroid,CTC-564N23.2,9.52787895743121e-07;GTEx2015_v6,Thyroid,PDE8B,8.90909235003663e-32;GTEx2015_v6,Thyroid,WDR41,2.1106124417952e-08;GTEx2015_v6,Thyroid,ZBED3,4.44455552104343e-09;Westra2013,Whole_Blood,WDR41,5.366919100618974E-15	18514160,Thyroid stimulating hormone,2E-20;22493691,Hypothyroidism,2E-6	20037589,PC ae C32:2 / PC aa C32:0,4.20E-07;20037589,PC ae C32:2,4.50E-04	Hsf_known2	ENSG00000113231.9	PDE8B	0	0	NM_003719	PDE8B	0	0	INT	rs4704397		HRT
10	9602837	0	0	0	rs4749884	A	C	0.97	0.6	0.52	0.61	0	0	E050,7_Enh;E051,7_Enh;E076,7_Enh;E103,7_Enh	E035,17_EnhW2;E036,17_EnhW2;E050,16_EnhW1;E051,17_EnhW2	E011,H3K4me1_Enh;E016,H3K4me1_Enh;E019,H3K4me1_Enh;E020,H3K4me1_Enh;E036,H3K4me1_Enh;E050,H3K4me1_Enh;E051,H3K4me1_Enh;E076,H3K4me1_Enh;E103,H3K4me1_Enh;E110,H3K4me1_Enh;E014,H3K27ac_Enh;E055,H3K27ac_Enh;E050,H3K4me3_Pro;E051,H3K4me3_Pro		HepG2,MAFK,Stanford,None	0	0	0	HNF4_known4;HNF4_known5;Nanog_disc3;RXRA_known1;RXRA_known3	ENSG00000228636.1	RP5-1051H14.2	3	155945	NR_027082	SFTA1P	3	1181600	0	rs4749884		BLD, GI
18	79813548	0	0	0	rs4799088	A	G	0.48	0.42	0.44	0.24	0	0			E031,H3K4me1_Enh;E032,H3K4me1_Enh;E062,H3K9ac_Pro		0	GTEx2015_v6,Whole_Blood,KCNG2,1.21136890312295e-12;Westra2013,Whole_Blood,CTDP1,6.3688409902478E-4	20801717,Amyotrophic lateral sclerosis,9E-6	21829388,Gene expression of PQLC1///AC114341.9 in blood,1.7E-07	Klf7;Pax-8_1;RREB-1_1;SREBP_known1;SREBP_known2;SREBP_known3	ENSG00000178342.3	KCNG2	5	50119	NM_012283	KCNG2	5	50118	0	rs4799088
16	86651813	0	0	0	rs4843416	A	G	0.28	0.23	0.09	0.04	0	0	E006,7_Enh;E013,7_Enh;E017,12_EnhBiv;E025,7_Enh;E089,12_EnhBiv;E090,12_EnhBiv;E125,7_Enh	E006,17_EnhW2;E013,22_PromP;E023,17_EnhW2;E025,16_EnhW1;E026,17_EnhW2;E049,17_EnhW2;E052,17_EnhW2;E125,14_EnhA2;E128,17_EnhW2;E129,17_EnhW2	E001,H3K9ac_Pro;E017,H3K9ac_Pro;E026,H3K9ac_Pro;E049,H3K9ac_Pro;E107,H3K9ac_Pro;E125,H3K9ac_Pro;E006,H3K4me1_Enh;E012,H3K4me1_Enh;E013,H3K4me1_Enh;E016,H3K4me1_Enh;E017,H3K4me1_Enh;E018,H3K4me1_Enh;E025,H3K4me1_Enh;E049,H3K4me1_Enh;E052,H3K4me1_Enh;E056,H3K4me1_Enh;E089,H3K4me1_Enh;E105,H3K4me1_Enh;E107,H3K4me1_Enh;E121,H3K4me1_Enh;E125,H3K4me1_Enh;E129,H3K4me1_Enh;E012,H3K27ac_Enh;E014,H3K27ac_E…		0	0	0	0	Evi-1_5;Foxp1;Osf2_2;PEBP	ENSG00000261161.1	RP11-58A18.1	0	0	NM_005250	FOXL1	3	70114	0	rs4843416		ESDR, LNG, FAT, MUS, BRN
8	82000267	0	0	0	rs5028968	T	C	0.0041	0.11	0.25	0.07	0	0	E084,7_Enh;E098,7_Enh;E114,7_Enh;E118,7_Enh		E011,H3K4me1_Enh;E013,H3K4me1_Enh;E075,H3K4me1_Enh;E077,H3K4me1_Enh;E082,H3K4me1_Enh;E084,H3K4me1_Enh;E085,H3K4me1_Enh;E086,H3K4me1_Enh;E087,H3K4me1_Enh;E094,H3K4me1_Enh;E098,H3K4me1_Enh;E101,H3K4me1_Enh;E102,H3K4me1_Enh;E110,H3K4me1_Enh;E114,H3K4me1_Enh;E118,H3K4me1_Enh;E013,H3K27ac_Enh;E094,H3K27ac_Enh;E098,H3K27ac_Enh;E114,H3K4me3_Pro		0	0	0	0	Foxp1;Pax-4_2	ENSG00000254689.1	RP11-354A14.1	3	77073	NM_022133	SNX16	5	157980	0	rs5028968		GI, PANC, LNG, LIV
18	79815613	0	0	0	rs56775891	C	T	0.2	0.39	0.42	0.24	0	0	E120,12_EnhBiv;E121,12_EnhBiv		E006,H3K4me3_Pro;E049,H3K4me1_Enh;E061,H3K4me1_Enh;E089,H3K4me1_Enh;E092,H3K4me1_Enh;E121,H3K4me1_Enh;E061,H3K27ac_Enh	E120;E121	0	GTEx2015_v6,Whole_Blood,KCNG2,7.13820733807477e-15	0	0	E2A_1;Mtf1_1;Myf_4;Rad21_disc8	ENSG00000178342.3	KCNG2	5	48054	NM_012283	KCNG2	5	48053	0	rs56775891		MUS
5	77417082	0	0	0	rs62362510	A	G	0.04	0.09	0.1	0.13	0	0	E052,7_Enh;E072,7_Enh;E073,7_Enh;E083,7_Enh;E104,7_Enh	E065,17_EnhW2;E067,17_EnhW2	E006,H3K4me1_Enh;E007,H3K4me1_Enh;E052,H3K4me1_Enh;E054,H3K4me1_Enh;E055,H3K4me1_Enh;E056,H3K4me1_Enh;E065,H3K4me1_Enh;E067,H3K4me1_Enh;E068,H3K4me1_Enh;E069,H3K4me1_Enh;E071,H3K4me1_Enh;E072,H3K4me1_Enh;E073,H3K4me1_Enh;E074,H3K4me1_Enh;E083,H3K4me1_Enh;E095,H3K4me1_Enh;E104,H3K4me1_Enh;E105,H3K4me1_Enh;E121,H3K4me1_Enh;E027,H3K9ac_Pro;E052,H3K9ac_Pro;E067,H3K9ac_Pro;E069,H3K9ac_Pro;E072,H3K9ac_…		0	0	0	0	HNF6	ENSG00000113231.9	PDE8B	0	0	NM_003719	PDE8B	0	0	INT	rs62362510		MUS, BRN, HRT
8	9581210	0	0	0	rs6422354	G	A	0.99	0.96	0.91	0.92	0	0	E011,6_EnhG;E033,7_Enh;E037,7_Enh;E038,7_Enh;E040,7_Enh;E041,7_Enh;E043,6_EnhG;E044,6_EnhG;E053,7_Enh;E054,7_Enh;E067,7_Enh;E087,7_Enh	E033,12_TxEnhW;E037,10_TxEnh5;E038,12_TxEnhW;E039,12_TxEnhW;E040,10_TxEnh5;E041,12_TxEnhW;E042,12_TxEnhW;E043,10_TxEnh5;E044,12_TxEnhW;E045,12_TxEnhW;E047,12_TxEnhW;E048,12_TxEnhW;E116,12_TxEnhW	E004,H3K27ac_Enh;E015,H3K27ac_Enh;E016,H3K27ac_Enh;E034,H3K27ac_Enh;E037,H3K27ac_Enh;E041,H3K27ac_Enh;E044,H3K27ac_Enh;E047,H3K27ac_Enh;E050,H3K27ac_Enh;E056,H3K27ac_Enh;E124,H3K27ac_Enh;E004,H3K4me1_Enh;E009,H3K4me1_Enh;E010,H3K4me1_Enh;E011,H3K4me1_Enh;E027,H3K4me1_Enh;E030,H3K4me1_Enh;E033,H3K4me1_Enh;E037,H3K4me1_Enh;E038,H3K4me1_Enh;E039,H3K4me1_Enh;E040,H3K4me1_Enh;E041,H3K4me1_Enh;E042,H3K…		0	0	0	0	CDP_1;Hoxa5_1;MIF-1;Nrf-2_3	ENSG00000173273.10	TNKS	0	0	NM_003747	TNKS	0	0	INT	rs6422354		ESDR, BLD, BRN, PANC
8	119032590	0	0	0	rs6469804	G	A	0.96	0.6	0.78	0.59	0	0			E020,H3K9ac_Pro		0	GTEx2015_v6,Heart_Left_Ventricle,COLEC10,5.86588558927099e-13	18445777,Bone mineral density (spine),7E-15	21829388,Gene expression of SPG3A in blood,9.5E-07	GR_known8;Ik-2_3	ENSG00000184374.2	COLEC10	0	0	NM_006438	COLEC10	5	34593	0	rs6469804
6	144428223	0	0	0	rs6570628	A	G	0.86	0.94	0.91	0.94	0	0			E006,H3K9ac_Pro;E076,H3K9ac_Pro;E012,H3K27ac_Enh;E050,H3K27ac_Enh;E058,H3K27ac_Enh;E063,H3K27ac_Enh;E124,H3K27ac_Enh;E024,H3K4me1_Enh;E037,H3K4me1_Enh;E061,H3K4me1_Enh		0	0	0	0	MOVO-B;NF-kappaB_disc2;SP1_disc3;Znf143_disc3	ENSG00000152818.13	UTRN	0	0	NM_007124	UTRN	0	0	INT	rs6570628
8	9538022	0	0	0	rs6601327	G	A	0.48	0.56	0.33	0.65	0	0			E024,H3K4me3_Pro;E027,H3K9ac_Pro;E062,H3K9ac_Pro;E111,H3K27ac_Enh		0	GTEx2015_v6,Thyroid,RP11-62H7.2,6.66809704942098e-07	23502783,Multiple myeloma (hyperdiploidy),8E-6	20502693,Gene expression of CLDN23 in peripheral blood monocytes,6.60E-14;20502693,Gene expression of FDFT1 in peripheral blood monocytes,2.77E-10	Pbx-1_2	ENSG00000173273.10	TNKS	5	17891	NM_003747	TNKS	5	17911	0	rs6601327
5	77234524	0	0	0	rs6885099	A	G	0.78	0.56	0.84	0.43	0	0	E036,7_Enh;E104,7_Enh		E007,H3K4me1_Enh;E008,H3K4me1_Enh;E011,H3K4me1_Enh;E013,H3K4me1_Enh;E073,H3K4me1_Enh;E104,H3K4me1_Enh;E124,H3K4me1_Enh;E008,H3K27ac_Enh;E071,H3K27ac_Enh;E072,H3K27ac_Enh;E073,H3K27ac_Enh;E087,H3K27ac_Enh		0	GTEx2015_v6,Thyroid,CTC-564N23.2,2.74415247534744e-07;GTEx2015_v6,Thyroid,PDE8B,5.76886451734511e-35;GTEx2015_v6,Thyroid,WDR41,2.61249590072179e-08;GTEx2015_v6,Thyroid,ZBED3,5.53851576891243e-10;Westra2013,Whole_Blood,WDR41,2.1359385451846047E-13	23408906,Thyroid hormone levels,2E-26;23408906,Thyroid hormone levels,3E-38;23408906,Thyroid hormone levels,6E-24	20037589,PC ae C32:2 / PC aa C32:0,2.10E-07;20037589,PC ae C32:2,1.20E-04;20502693,Gene expression of WDR41 in peripheral blood monocytes,4.85E-06	0	ENSG00000113231.9	PDE8B	0	0	NM_003719	PDE8B	0	0	INT	rs6885099		BLD, HRT
7	69146973	0	0	0	rs6945541	C	T	0.92	0.65	0.98	0.57	0	0			E076,H3K4me1_Enh		0	0	22693459,Male-pattern baldness,2E-9	0	GATA_known8;Irf_disc3;Irf_known1;Irf_known3;Irf_known5;Irf_known9;Mef2_known5;p300_disc5	ENSG00000200189.1	U6	3	21596	NM_001127231	AUTS2	5	451943	0	rs6945541
8	78276667	0	0	0	rs6993613	T	A	0.18	0.07	0.07	0.09	1	0					0	GTEx2015_v6,Cells_Transformed_fibroblasts,PKIA,2.20326029402426e-10;Lappalainen2013,Lymphoblastoid_EUR_exonlevel,ENSG00000104427.6_79610649_79610748,5.38562475960368e-06;Lappalainen2013,Lymphoblastoid_EUR_exonlevel,ENSG00000104427.6_79627456_79627563,1.44009185939387e-07;Lappalainen2013,Lymphoblastoid_EUR_exonlevel,ENSG00000104427.6_79629563_79629935,9.35520763945568e-07	0	0	Pax-5_disc3;TATA_disc7;p300_disc5	ENSG00000252935.1	U6	3	121847	NM_181839	PKIA	5	239432	0	rs6993613
17	15287707	0	0	0	rs7217780	C	T	0.36	0.59	0.65	0.7	0	0	E017,7_Enh;E023,2_TssAFlnk;E055,7_Enh;E063,7_Enh;E076,7_Enh;E078,1_TssA;E083,7_Enh;E088,2_TssAFlnk;E090,7_Enh;E092,7_Enh;E100,7_Enh;E103,7_Enh;E104,7_Enh;E105,7_Enh;E107,7_Enh;E126,7_Enh;E129,7_Enh	E017,16_EnhW1;E023,16_EnhW1;E025,16_EnhW1;E026,19_DNase;E049,19_DNase;E052,17_EnhW2;E055,16_EnhW1;E056,19_DNase;E059,19_DNase;E063,17_EnhW2;E067,17_EnhW2;E068,17_EnhW2;E069,17_EnhW2;E073,17_EnhW2;E074,17_EnhW2;E076,16_EnhW1;E078,16_EnhW1;E083,16_EnhW1;E086,19_DNase;E088,16_EnhW1;E095,19_DNase;E096,19_DNase;E097,19_DNase;E100,19_DNase;E103,16_EnhW1;E104,19_DNase;E105,16_EnhW1;E106,17_EnhW2;E107,16…	E012,H3K27ac_Enh;E017,H3K27ac_Enh;E076,H3K27ac_Enh;E091,H3K27ac_Enh;E095,H3K27ac_Enh;E101,H3K27ac_Enh;E104,H3K27ac_Enh;E105,H3K27ac_Enh;E106,H3K27ac_Enh;E111,H3K27ac_Enh;E017,H3K4me1_Enh;E023,H3K4me1_Enh;E025,H3K4me1_Enh;E049,H3K4me1_Enh;E052,H3K4me1_Enh;E055,H3K4me1_Enh;E056,H3K4me1_Enh;E063,H3K4me1_Enh;E071,H3K4me1_Enh;E076,H3K4me1_Enh;E077,H3K4me1_Enh;E078,H3K4me1_Enh;E083,H3K4me1_Enh;E088,H3K…	E017;E055;E056;E081;E083;E086;E088;E089;E094;E098;E100;E120;E121;E125;E126;E128	0	GTEx2015_v6,Breast_Mammary_Tissue,TEKT3,2.88056572691461e-06	0	0	EBF_known1;NRSF_disc3	ENSG00000237377.2	AC005703.2	5	8229	NM_031898	TEKT3	3	16103	0	rs7217780	FAT, GI, LNG	LNG, SKIN, FAT, GI, HRT, MUS, BONE
3	37811568	0	0	0	rs72862231	T	A	0.5	0.12	0.09	0.06	0	0	E006,12_EnhBiv;E017,7_Enh;E029,7_Enh;E067,7_Enh;E069,7_Enh;E073,7_Enh;E076,7_Enh;E077,7_Enh;E078,7_Enh;E079,7_Enh;E080,6_EnhG;E083,7_Enh;E088,7_Enh;E089,6_EnhG;E090,6_EnhG;E091,7_Enh;E092,6_EnhG;E095,7_Enh;E096,6_EnhG;E097,7_Enh;E101,7_Enh;E102,7_Enh;E103,7_Enh;E104,7_Enh;E105,6_EnhG;E108,7_Enh;E109,7_Enh;E111,6_EnhG;E124,7_Enh	E006,15_EnhAF;E017,15_EnhAF;E027,17_EnhW2;E055,17_EnhW2;E056,18_EnhAc;E063,15_EnhAF;E065,15_EnhAF;E066,17_EnhW2;E067,15_EnhAF;E068,15_EnhAF;E069,15_EnhAF;E071,15_EnhAF;E072,15_EnhAF;E073,15_EnhAF;E074,15_EnhAF;E075,17_EnhW2;E076,14_EnhA2;E077,15_EnhAF;E078,15_EnhAF;E079,17_EnhW2;E080,15_EnhAF;E081,17_EnhW2;E083,13_EnhA1;E084,15_EnhAF;E085,15_EnhAF;E086,15_EnhAF;E088,14_EnhA2;E089,15_EnhAF;E090,11…	E011,H3K27ac_Enh;E012,H3K27ac_Enh;E013,H3K27ac_Enh;E017,H3K27ac_Enh;E050,H3K27ac_Enh;E055,H3K27ac_Enh;E065,H3K27ac_Enh;E066,H3K27ac_Enh;E067,H3K27ac_Enh;E068,H3K27ac_Enh;E069,H3K27ac_Enh;E071,H3K27ac_Enh;E072,H3K27ac_Enh;E073,H3K27ac_Enh;E074,H3K27ac_Enh;E075,H3K27ac_Enh;E076,H3K27ac_Enh;E078,H3K27ac_Enh;E080,H3K27ac_Enh;E084,H3K27ac_Enh;E085,H3K27ac_Enh;E092,H3K27ac_Enh;E094,H3K27ac_Enh;E095,H3K…	E083;E088	0	0	0	0	BDP1_disc3;EWSR1-FLI1;PLAG1;PU.1_disc3;Spz1_1;TBX5_3;TR4_disc2;VDR_2	ENSG00000235257.2	AC093415.2	0	0	NM_002207	ITGA9	0	0	INT	rs72862231		ESDR, LNG, BLD, BRN, GI, ADRL, HRT, MUS, PLCNT, OVRY
8	82016363	0	0	0	rs7820074	T	C	0.3	0.36	0.41	0.41	0	0					0	Westra2013,Whole_Blood,SNX16,1.7500858476506674E-5	22863734,Orofacial clefts,9E-6	0	Cdc5;Irf_disc3;Nkx3_1;Pou1f1_2;Pou2f2_known9;Pou3f2_3;TATA_known1;TATA_known2;TATA_known5	ENSG00000254123.1	RP11-99H20.1	3	82087	NM_022133	SNX16	5	174076	0	rs7820074
17	15291962	0	0	0	rs79121763	C	T	0.01	0.06	0.0035	0.08	0	0	E003,7_Enh;E006,7_Enh;E007,7_Enh;E012,7_Enh;E015,7_Enh;E017,12_EnhBiv;E020,7_Enh;E023,7_Enh;E026,7_Enh;E027,7_Enh;E049,7_Enh;E055,12_EnhBiv;E083,2_TssAFlnk;E094,7_Enh;E095,7_Enh;E097,7_Enh;E098,7_Enh;E104,7_Enh;E105,7_Enh;E117,7_Enh;E121,7_Enh;E123,7_Enh;E125,7_Enh;E129,7_Enh	E001,17_EnhW2;E002,17_EnhW2;E003,19_DNase;E004,17_EnhW2;E005,17_EnhW2;E006,17_EnhW2;E007,17_EnhW2;E008,17_EnhW2;E011,17_EnhW2;E012,17_EnhW2;E013,17_EnhW2;E017,17_EnhW2;E018,17_EnhW2;E019,17_EnhW2;E022,17_EnhW2;E023,16_EnhW1;E024,17_EnhW2;E025,17_EnhW2;E026,16_EnhW1;E049,16_EnhW1;E052,16_EnhW1;E055,17_EnhW2;E056,17_EnhW2;E059,17_EnhW2;E065,18_EnhAc;E083,13_EnhA1;E094,16_EnhW1;E095,16_EnhW1;E096,18…	E001,H3K4me1_Enh;E002,H3K4me1_Enh;E003,H3K4me1_Enh;E005,H3K4me1_Enh;E006,H3K4me1_Enh;E007,H3K4me1_Enh;E008,H3K4me1_Enh;E009,H3K4me1_Enh;E012,H3K4me1_Enh;E013,H3K4me1_Enh;E014,H3K4me1_Enh;E015,H3K4me1_Enh;E017,H3K4me1_Enh;E018,H3K4me1_Enh;E019,H3K4me1_Enh;E020,H3K4me1_Enh;E021,H3K4me1_Enh;E023,H3K4me1_Enh;E024,H3K4me1_Enh;E025,H3K4me1_Enh;E026,H3K4me1_Enh;E027,H3K4me1_Enh;E028,H3K4me1_Enh;E049,H3K…	E007;E083	0	0	0	0	MZF1::1-4_2	ENSG00000125409.8	TEKT3	3	11848	NM_031898	TEKT3	3	11848	0	rs79121763	HRT	ESC, ESDR, LNG, IPSC, FAT, STRM, BRST, SKIN, GI, HRT, OVRY, PANC, CRVX, MUS, BLD, BRN, BONE
6	144165147	0	0	0	rs80298718	T	C	0.01	0.09	0.01	0.04	0	0	E029,7_Enh;E124,6_EnhG	E030,12_TxEnhW	E029,H3K4me1_Enh;E030,H3K4me1_Enh;E044,H3K4me1_Enh;E046,H3K4me1_Enh;E063,H3K4me1_Enh;E124,H3K4me1_Enh;E063,H3K27ac_Enh;E124,H3K27ac_Enh		0	0	0	0	Pou1f1_1	ENSG00000135604.9	STX11	0	0	NM_003764	STX11	0	0	INT	rs80298718		BLD
3	37954986	0	0	0	rs9311171	T	G	0.49	0.13	0.06	0.15	0	0	E029,7_Enh;E050,7_Enh;E051,6_EnhG;E077,7_Enh;E080,7_Enh;E088,6_EnhG;E091,6_EnhG;E092,6_EnhG;E093,7_Enh;E096,7_Enh;E104,7_Enh;E111,6_EnhG;E113,7_Enh;E115,6_EnhG;E122,7_Enh;E124,7_Enh	E030,17_EnhW2;E035,17_EnhW2;E036,17_EnhW2;E051,17_EnhW2;E066,12_TxEnhW;E067,11_TxEnh3;E068,11_TxEnh3;E069,11_TxEnh3;E071,11_TxEnh3;E072,11_TxEnh3;E074,11_TxEnh3;E075,11_TxEnh3;E078,11_TxEnh3;E080,11_TxEnh3;E086,11_TxEnh3;E090,11_TxEnh3;E091,11_TxEnh3;E093,15_EnhAF;E101,11_TxEnh3;E103,11_TxEnh3;E110,11_TxEnh3;E111,11_TxEnh3;E112,17_EnhW2;E113,11_TxEnh3;E115,17_EnhW2;E124,17_EnhW2	E001,H3K4me1_Enh;E012,H3K4me1_Enh;E017,H3K4me1_Enh;E024,H3K4me1_Enh;E029,H3K4me1_Enh;E030,H3K4me1_Enh;E034,H3K4me1_Enh;E035,H3K4me1_Enh;E036,H3K4me1_Enh;E039,H3K4me1_Enh;E041,H3K4me1_Enh;E045,H3K4me1_Enh;E047,H3K4me1_Enh;E050,H3K4me1_Enh;E051,H3K4me1_Enh;E061,H3K4me1_Enh;E063,H3K4me1_Enh;E065,H3K4me1_Enh;E066,H3K4me1_Enh;E067,H3K4me1_Enh;E069,H3K4me1_Enh;E071,H3K4me1_Enh;E072,H3K4me1_Enh;E073,H3K…	E093	0	GTEx2015_v6,Thyroid,CTDSPL,1.08104602732197e-05;Lappalainen2013,Lymphoblastoid_EUR_exonlevel,ENSG00000144677.10_38022233_38025960,1.20830761367774e-05;Westra2013,Whole_Blood,CTDSPL,3.556208951251027E-4;Westra2013,Whole_Blood,PLCD1,1.1868807487838787E-8	17903305,Prostate cancer,2E-6	20502693,Gene expression of SLC25A43 in peripheral blood monocytes,1.03E-06;21886157,Serum concentration of caffeine,9.70E-04;21886157,Serum ratio of (N-acetylthreonine)/(threitol),3.70E-05	CIZ	ENSG00000144677.10	CTDSPL	0	0	NM_005808	CTDSPL	0	0	INT	rs9311171		BLD, GI, ADRL, LNG, PLCNT, THYM, HRT, SPLN, VAS
8	104980468	0	0	0	rs977396	G	A	0.98	0.83	0.81	0.87	0	0					0	0	20195266,Response to antipsychotic treatment,3E-7	0	FAC1;Foxd3;HDAC2_disc6;Myc_disc7;Zfp105	ENSG00000253350.1	RP11-127H5.1	0	0	NM_012082	ZFPM2	5	338449	0	rs977396
